# Supplementary material for: Phosphorylation Modulates the Subcellular Localization of SOX11
Source: Front Mol Neurosci. 2018 Jun 19;11:211. doi: 10.3389/fnmol.2018.00211 (PMC6020773; doi:10.3389/fnmol.2018.00211)
Supplement: TABLE S1 — The table summarizes the mass spectrometric analysis. The peptide report (filtered for Sox11 phospho peptides) of Proteome Discoverer is provided. In addition to the standard information (including the confidence level and identification scores), it also reports site-probability sores for the observed phosphorylation determined by the Proteome Discoverer Module PhosphoRS. In addition, the cell type (HEK293T or Neuro2a) and fraction (nuclear/NE or cytosolic/CE) are provided for each peptide. Two individual sets of experimental data from two different mass spectrometers (fragmentation and detection methods) are shown: FVZ1262 (ITMS/Orbitrap Fusion, CID fragmentation/linear ion trap detection) and FVZ2070 (FTMS/Q-Exactive Plus, HCD fragmentation/Orbitrap detection). Furthermore, Representative spectra for each phospho peptide isoform are provided. [file Table_1.XLSX]

## Sheet: Legend
Supplemental Table S1:
The table summarizes the mass spectrometric analysis. The peptide report (filtered for Sox11 phospho peptides) of Proteome Discoverer is provided. In addition to the standard information (including the confidence level and identification scores), it also reports site-probability sores for the observed phosphorylation determined by the Proteome Discoverer Module PhosphoRS. In addition, the cell ty…

## Sheet: Sox11-pS30
#1	b⁺	b²⁺	b³⁺	Seq.	y⁺	y²⁺	y³⁺	#2
1	116.03423	58.52075	39.34959	D				27
2	187.07135	94.03931	63.02863	A	3052.19356	1526.60042	1018.06937	26
3	300.15542	150.58135	100.72332	L	2981.15644	1491.08186	994.39033	25		Sequence: DALDTEEGEFMACSPVALDESDPDWCK, C13-Carbamidomethyl (57.02146 Da), S14-Phospho (79.96633 Da), C26-Carbamidomethyl (57.02146 Da)
4	415.18237	208.09482	139.06564	D	2868.07237	1434.53982	956.69564	24		Charge: +3, Monoisotopic m/z: 1056.41357 Da (+1.89 mmu/+1.79 ppm), MH+: 3167.22617 Da, RT: 92.24 min,
5	516.23005	258.61866	172.74820	T	2753.04542	1377.02635	918.35332	23		Identified with: Mascot (v1.30); IonScore:90, Exp Value:6.0E-008, Ions matched by search engine: 11/254
6	645.27265	323.13996	215.76240	E	2651.99774	1326.50251	884.67076	22		Fragment match tolerance used for search: 0.6 Da
7	774.31525	387.66126	258.77660	E	2522.95514	1261.98121	841.65656	21
8	831.33672	416.17200	277.78376	G	2393.91254	1197.45991	798.64236	20
9	960.37932	480.69330	320.79796	E	2336.89107	1168.94917	779.63521	19
10	1107.44774	554.22751	369.82076	F	2207.84847	1104.42787	736.62101	18
11	1238.48824	619.74776	413.50093	M	2060.78005	1030.89366	687.59820	17
12	1309.52536	655.26632	437.17997	A	1929.73955	965.37341	643.91803	16
13	1469.55601	735.28164	490.52352	C-Carbamidomethyl	1858.70243	929.85485	620.23899	15
14	1636.55437	818.78082	546.18964	S-Phospho	1698.67178	849.83953	566.89544	14
15	1733.60714	867.30721	578.54056	P	1531.67342	766.34035	511.22932	13
16	1832.67556	916.84142	611.56337	V	1434.62065	717.81396	478.87840	12
17	1903.71268	952.35998	635.24241	A	1335.55223	668.27975	445.85559	11
18	2016.79675	1008.90201	672.93710	L	1264.51511	632.76119	422.17655	10
19	2131.82370	1066.41549	711.27942	D	1151.43104	576.21916	384.48186	9
20	2260.86630	1130.93679	754.29362	E	1036.40409	518.70568	346.13955	8
21	2347.89833	1174.45280	783.30429	S	907.36149	454.18438	303.12535	7
22	2462.92528	1231.96628	821.64661	D	820.32946	410.66837	274.11467	6
23	2559.97805	1280.49266	853.99753	P	705.30251	353.15489	235.77235	5
24	2675.00500	1338.00614	892.33985	D	608.24974	304.62851	203.42143	4
25	2861.08432	1431.04580	954.36629	W	493.22279	247.11503	165.07911	3
26	3021.11498	1511.06113	1007.70984	C-Carbamidomethyl	307.14347	154.07537	103.05267	2
27				K	147.11281	74.06004	49.70912	1

## Sheet: Sox11-pS71
#1	b⁺	b²⁺	b³⁺	Seq.	y⁺	y²⁺	y³⁺	#2
1	114.09135	57.54931	38.70197	I				15
2	245.13185	123.06956	82.38213	M	1696.67073	848.83900	566.22843	14
3	374.17445	187.59086	125.39633	E	1565.63023	783.31875	522.54826	13		Sequence: IMEQSPDMHNAEISK, S5-Phospho (79.96633 Da)
4	502.23303	251.62015	168.08253	Q	1436.58763	718.79745	479.53406	12		Charge: +3, Monoisotopic m/z: 603.92322 Da (+0.1 mmu/+0.16 ppm), MH+: 1809.75510 Da, RT: 38.29 min,
5	669.23139	335.11933	223.74865	S-Phospho	1308.52905	654.76816	436.84787	11		Identified with: Mascot (v1.30); IonScore:32, Exp Value:2.9E-002, Ions matched by search engine: 10/156
6	766.28416	383.64572	256.09957	P	1141.53069	571.26898	381.18175	10		Fragment match tolerance used for search: 0.6 Da
7	881.31111	441.15919	294.44189	D	1044.47792	522.74260	348.83082	9
8	1012.35161	506.67944	338.12205	M	929.45097	465.22912	310.48851	8
9	1149.41052	575.20890	383.80836	H	798.41047	399.70887	266.80834	7
10	1263.45345	632.23036	421.82267	N	661.35156	331.17942	221.12204	6
11	1334.49057	667.74892	445.50171	A	547.30863	274.15795	183.10773	5
12	1463.53317	732.27022	488.51591	E	476.27151	238.63939	159.42869	4
13	1576.61724	788.81226	526.21060	I	347.22891	174.11809	116.41449	3
14	1663.64927	832.32827	555.22127	S	234.14484	117.57606	78.71980	2
15				K	147.11281	74.06004	49.70912	1

## Sheet: Sox11-pS133-pS137
#1	b⁺	b²⁺	Seq.	y⁺	y²⁺	#2
1	102.05496	51.53112	T			15
2	217.08191	109.04459	D	1449.62581	725.31654	14
3	314.13468	157.57098	P	1334.59886	667.80307	13
4	385.17180	193.08954	A	1237.54609	619.27668	12				Sequence: TDPAAKPSAGQSPDK, Q11-Deamidated (0.98402 Da), S12-Phospho (79.96633 Da)
5	456.20892	228.60810	A	1166.50897	583.75812	11				Charge: +2, Monoisotopic m/z: 775.84039 Da (+0.01 mmu/+0.01 ppm), MH+: 1550.67351 Da, RT: 17.03 min,
6	584.30389	292.65558	K	1095.47185	548.23956	10				Identified with: Mascot (v1.30); IonScore:29, Exp Value:4.5E-002, Ions matched by search engine: 16/156
7	681.35666	341.18197	P	967.37688	484.19208	9				Fragment match tolerance used for search: 0.6 Da
8	768.38869	384.69798	S	870.32411	435.66569	8
9	839.42581	420.21654	A	783.29208	392.14968	7
10	896.44728	448.72728	G	712.25496	356.63112	6
11	1025.48987	513.24857	Q-Deamidated	655.23349	328.12038	5
12	1192.48823	596.74776	S-Phospho	526.19089	263.59908	4
13	1289.54100	645.27414	P	359.19253	180.09990	3
14	1404.56795	702.78762	D	262.13976	131.57352	2
15			K	147.11281	74.06004	1

## Sheet: Sox11-pS244
#1	b⁺	b²⁺	Seq.	y⁺	y²⁺	#2
1	100.07570	50.54149	V			24
2	197.12847	99.06787	P	2414.07601	1207.54164	23
3	268.16559	134.58643	A	2317.02324	1159.01526	22				Sequence: VPASPTLSSAAESPEGASLYDEVR, S4-Phospho (79.96633 Da)
4	435.16395	218.08561	S-Phospho	2245.98612	1123.49670	21				Charge: +2, Monoisotopic m/z: 1257.07617 Da (+0.32 mmu/+0.25 ppm), MH+: 2513.14507 Da, RT: 78.28 min,
5	532.21672	266.61200	P	2078.98776	1039.99752	20				Identified with: Mascot (v1.30); IonScore:140, Exp Value:6.6E-013, Ions matched by search engine: 19/220
6	633.26440	317.13584	T	1981.93499	991.47113	19				Fragment match tolerance used for search: 0.6 Da
7	746.34847	373.67787	L	1880.88731	940.94729	18
8	833.38050	417.19389	S	1767.80324	884.40526	17
9	920.41253	460.70990	S	1680.77121	840.88924	16
10	991.44965	496.22846	A	1593.73918	797.37323	15
11	1062.48677	531.74702	A	1522.70206	761.85467	14
12	1191.52937	596.26832	E	1451.66494	726.33611	13
13	1278.56140	639.78434	S	1322.62234	661.81481	12
14	1375.61417	688.31072	P	1235.59031	618.29879	11
15	1504.65677	752.83202	E	1138.53754	569.77241	10
16	1561.67824	781.34276	G	1009.49494	505.25111	9
17	1632.71536	816.86132	A	952.47347	476.74037	8
18	1719.74739	860.37733	S	881.43635	441.22181	7
19	1832.83146	916.91937	L	794.40432	397.70580	6
20	1995.89478	998.45103	Y	681.32025	341.16376	5
21	2110.92173	1055.96450	D	518.25693	259.63210	4
22	2239.96433	1120.48580	E	403.22998	202.11863	3
23	2339.03275	1170.02001	V	274.18738	137.59733	2
24			R	175.11896	88.06312	1

## Sheet: Sox11-pS253
#1	b⁺	b²⁺	Seq.	y⁺	y²⁺	#2
1	100.07570	50.54149	V			24
2	197.12847	99.06787	P	2414.07601	1207.54164	23
3	268.16559	134.58643	A	2317.02324	1159.01526	22
4	355.19762	178.10245	S	2245.98612	1123.49670	21				Sequence: VPASPTLSSAAESPEGASLYDEVR, S13-Phospho (79.96633 Da)
5	452.25039	226.62883	P	2158.95409	1079.98068	20				Charge: +2, Monoisotopic m/z: 1257.08203 Da (+6.18 mmu/+4.92 ppm), MH+: 2513.15679 Da, RT: 77.15 min,
6	553.29807	277.15267	T	2061.90132	1031.45430	19				Identified with: Mascot (v1.30); IonScore:78, Exp Value:1.1E-006, Ions matched by search engine: 12/220
7	666.38214	333.69471	L	1960.85364	980.93046	18				Fragment match tolerance used for search: 0.6 Da
8	753.41417	377.21072	S	1847.76957	924.38842	17				Fragments used for search: b; b-H₂O; y; y-H₂O; y-NH₃
9	840.44620	420.72674	S	1760.73754	880.87241	16
10	911.48332	456.24530	A	1673.70551	837.35639	15
11	982.52044	491.76386	A	1602.66839	801.83783	14
12	1111.56304	556.28516	E	1531.63127	766.31927	13
13	1278.56140	639.78434	S-Phospho	1402.58867	701.79797	12
14	1375.61417	688.31072	P	1235.59031	618.29879	11
15	1504.65677	752.83202	E	1138.53754	569.77241	10
16	1561.67824	781.34276	G	1009.49494	505.25111	9
17	1632.71536	816.86132	A	952.47347	476.74037	8
18	1719.74739	860.37733	S	881.43635	441.22181	7
19	1832.83146	916.91937	L	794.40432	397.70580	6
20	1995.89478	998.45103	Y	681.32025	341.16376	5
21	2110.92173	1055.96450	D	518.25693	259.63210	4
22	2239.96433	1120.48580	E	403.22998	202.11863	3
23	2339.03275	1170.02001	V	274.18738	137.59733	2
24			R	175.11896	88.06312	1

## Sheet: Sox11-pS244-pS253
#1	b⁺	b²⁺	Seq.	y⁺	y²⁺	#2
1	100.07570	50.54149	V			24
2	197.12847	99.06787	P	2494.04234	1247.52481	23
3	268.16559	134.58643	A	2396.98957	1198.99842	22
4	435.16395	218.08561	S-Phospho	2325.95245	1163.47986	21				Sequence: VPASPTLSSAAESPEGASLYDEVR, S4-Phospho (79.96633 Da), S13-Phospho (79.96633 Da)
5	532.21672	266.61200	P	2158.95409	1079.98068	20				Charge: +2, Monoisotopic m/z: 1297.06067 Da (+1.65 mmu/+1.27 ppm), MH+: 2593.11406 Da, RT: 86.37 min,
6	633.26440	317.13584	T	2061.90132	1031.45430	19				Identified with: Mascot (v1.30); IonScore:98, Exp Value:1.4E-008, Ions matched by search engine: 13/220
7	746.34847	373.67787	L	1960.85364	980.93046	18				Fragment match tolerance used for search: 0.6 Da
8	833.38050	417.19389	S	1847.76957	924.38842	17
9	920.41253	460.70990	S	1760.73754	880.87241	16
10	991.44965	496.22846	A	1673.70551	837.35639	15
11	1062.48677	531.74702	A	1602.66839	801.83783	14
12	1191.52937	596.26832	E	1531.63127	766.31927	13
13	1358.52773	679.76750	S-Phospho	1402.58867	701.79797	12
14	1455.58050	728.29389	P	1235.59031	618.29879	11
15	1584.62310	792.81519	E	1138.53754	569.77241	10
16	1641.64457	821.32592	G	1009.49494	505.25111	9
17	1712.68169	856.84448	A	952.47347	476.74037	8
18	1799.71372	900.36050	S	881.43635	441.22181	7
19	1912.79779	956.90253	L	794.40432	397.70580	6
20	2075.86111	1038.43419	Y	681.32025	341.16376	5
21	2190.88806	1095.94767	D	518.25693	259.63210	4
22	2319.93066	1160.46897	E	403.22998	202.11863	3
23	2418.99908	1210.00318	V	274.18738	137.59733	2
24			R	175.11896	88.06312	1

## Sheet: Sox11-pS289
#1	b⁺	b²⁺	b³⁺	Seq.	y⁺	y²⁺	y³⁺	#2
1	129.06586	65.03657	43.69347	Q				16
2	258.10845	129.55786	86.70767	Q-Deamidated	1553.73603	777.37165	518.58353	15
3	355.16122	178.08425	119.05859	P	1424.69343	712.85035	475.56933	14		Sequence: QQPPPAPPALSPASSR, Q2-Deamidated (0.98402 Da), S11-Phospho (79.96633 Da)
4	452.21399	226.61063	151.40952	P	1327.64066	664.32397	443.21841	13		Charge: +3, Monoisotopic m/z: 561.26886 Da (-0.86 mmu/-1.54 ppm), MH+: 1681.79203 Da, RT: 47.11 min,
5	549.26676	275.13702	183.76044	P	1230.58789	615.79758	410.86748	12		Identified with: Mascot (v1.30); IonScore:51, Exp Value:4.3E-004, Ions matched by search engine: 8/158
6	620.30388	310.65558	207.43948	A	1133.53512	567.27120	378.51656	11		Fragment match tolerance used for search: 0.6 Da
7	717.35665	359.18196	239.79040	P	1062.49800	531.75264	354.83752	10
8	814.40942	407.70835	272.14133	P	965.44523	483.22625	322.48660	9
9	885.44654	443.22691	295.82037	A	868.39246	434.69987	290.13567	8
10	998.53061	499.76894	333.51506	L	797.35534	399.18131	266.45663	7
11	1165.52897	583.26813	389.18118	S-Phospho	684.27127	342.63927	228.76194	6
12	1262.58174	631.79451	421.53210	P	517.27291	259.14009	173.09582	5
13	1333.61886	667.31307	445.21114	A	420.22014	210.61371	140.74490	4
14	1420.65089	710.82909	474.22182	S	349.18302	175.09515	117.06586	3
15	1507.68292	754.34510	503.23249	S	262.15099	131.57913	88.05518	2
16				R	175.11896	88.06312	59.04450	1

## Sheet: FVZ2162 (ITMS)
Confidence Level	Search ID	Processing Node No	Sequence	Unique Sequence ID	PSM Ambiguity	Protein Descriptions	# Proteins	# Protein Groups	Protein Group Accessions	Modifications	Activation Type	DeltaScore	DeltaCn	Rank	Search Engine Rank	phosphoRS Isoform Probability	phosphoRS Site Probabilities	phosphoRS Binomial Peptide Score	Exp Value	Homology Threshold	Identity High	Identity Middle	IonScore	Peptides Matched	# Missed Cleavages	Isolation Interference [%]	Ion Inject Time [ms]	Intensity	Charge	m/z [Da]	MH+ [Da]	Delta Mass [Da]	Delta Mass [PPM]	RT [min]	First Scan	Last Scan	MS Order	Ions Matched	Matched Ions	Total Ions	Cell type	nuclear (NE)/ cytosolic (CE)
Middle	A	2	TDPAAKPSAGqsPDK	3185	Unambiguous	Transcription factor SOX-11 OS=Mus musculus GN=Sox11 PE=1 SV=1 - [SOX11_MOUSE]	1	1	Q7M6Y2	Q11(Deamidated); S12(Phospho)	HCD	1	0	1	1	100.0 %	T(1): 0.0; S(8): 0.0; S(12): 100.0	152	0.045	24	35	28	29	730	0	27	76	87080	2	775.84	1550.67	0	0.01	17.03	5469	5469	MS2	16/156	16	156	HEK293T	NE
High	A	2	QQPPPAPPALsPASSR	4412	Unambiguous	Transcription factor SOX-11 OS=Mus musculus GN=Sox11 PE=1 SV=1 - [SOX11_MOUSE]	1	1	Q7M6Y2	S11(Phospho)	HCD	0.2444	0	1	1	99.9 %	S(11): 99.9; S(14): 0.1; S(15): 0.0	188	0.0013	20	36	29	45	887	0	4	4	2494000	2	840.909	1680.81	0	0.22	45.98	23368	23368	MS2	9/158	9	158	HEK293T	NE
High	A	2	QQPPPAPPALsPASSR	4412	Unambiguous	Transcription factor SOX-11 OS=Mus musculus GN=Sox11 PE=1 SV=1 - [SOX11_MOUSE]	1	1	Q7M6Y2	S11(Phospho)	HCD	1	0	1	1	99.1 %	S(11): 99.1; S(14): 0.8; S(15): 0.1	181	0.0064	15	36	29	38	874	0	36	23	166800	2	840.91	1680.81	0	1.45	44.96	22523	22523	MS2	8/158	8	158	HEK293T	NE
High	B	2	QQPPPAPPALsPASSR	4412	Unambiguous	Transcription factor SOX-11 OS=Mus musculus GN=Sox11 PE=1 SV=1 - [SOX11_MOUSE]	1	1	Q7M6Y2	S11(Phospho)	HCD	0.0435	0	1	1	98.7 %	S(11): 98.7; S(14): 1.2; S(15): 0.1	174	0.00099	18	36	29	46	876	0	0	5	2089000	2	840.909	1680.81	0	0.51	47.69	21510	21510	MS2	10/158	10	158	HEK293T	CE
Middle	B	2	QQPPPAPPALsPASSR	4412	Unambiguous	Transcription factor SOX-11 OS=Mus musculus GN=Sox11 PE=1 SV=1 - [SOX11_MOUSE]	1	1	Q7M6Y2	S11(Phospho)	HCD	1	0	1	1	99.8 %	S(11): 99.8; S(14): 0.1; S(15): 0.1	161	0.055	20	36	29	29	882	0	6	2	2039000	3	560.942	1680.81	0	-0.01	47.77	21560	21560	MS2	15/158	15	158	HEK293T	CE
Middle	A	2	QQPPPAPPALSPAsSR	4412	Unconsidered	Transcription factor SOX-11 OS=Mus musculus GN=Sox11 PE=1 SV=1 - [SOX11_MOUSE]	1	1	Q7M6Y2	S14(Phospho)	HCD		0.2444	2	2	0.1 %	S(11): 99.9; S(14): 0.1; S(15): 0.0	157	0.017	20	36	29	34	887	0	4	4	2494000	2	840.909	1680.81	0	0.22	45.98	23368	23368	MS2	8/158	8	158	HEK293T	NE
High	B	2	QQPPPAPPALSPAsSR	4412	Unambiguous	Transcription factor SOX-11 OS=Mus musculus GN=Sox11 PE=1 SV=1 - [SOX11_MOUSE]	1	1	Q7M6Y2	S14(Phospho)	HCD		0.0435	2	2	1.2 %	S(11): 98.7; S(14): 1.2; S(15): 0.1	155	0.0018	18	36	29	44	876	0	0	5	2089000	2	840.909	1680.81	0	0.51	47.69	21510	21510	MS2	10/158	10	158	HEK293T	CE
Middle	A	2	QQPPPAPPALSPASsR	4412	Unconsidered	Transcription factor SOX-11 OS=Mus musculus GN=Sox11 PE=1 SV=1 - [SOX11_MOUSE]	1	1	Q7M6Y2	S15(Phospho)	HCD		0.3111	3	3	0.0 %	S(11): 99.9; S(14): 0.1; S(15): 0.0	147	0.034	20	36	29	31	887	0	4	4	2494000	2	840.909	1680.81	0	0.22	45.98	23368	23368	MS2	6/158	6	158	HEK293T	NE
Middle	B	2	QQPPPAPPALSPASsR	4412	Unconsidered	Transcription factor SOX-11 OS=Mus musculus GN=Sox11 PE=1 SV=1 - [SOX11_MOUSE]	1	1	Q7M6Y2	S15(Phospho)	HCD		0.2391	3	3	0.1 %	S(11): 98.7; S(14): 1.2; S(15): 0.1	146	0.013	18	36	29	35	876	0	0	5	2089000	2	840.909	1680.81	0	0.51	47.69	21510	21510	MS2	9/158	9	158	HEK293T	CE
Middle	B	2	QQPPPAPPALsPASSR	4412	Unambiguous	Transcription factor SOX-11 OS=Mus musculus GN=Sox11 PE=1 SV=1 - [SOX11_MOUSE]	1	1	Q7M6Y2	S11(Phospho)	HCD	1	0	1	1	89.9 %	S(11): 89.9; S(14): 1.0; S(15): 9.1	142	0.04	16	36	29	30	882	0	72	33	141800	2	840.909	1680.81	0	0	48.65	22161	22161	MS2	10/158	10	158	HEK293T	CE
Middle	A	2	QQPPPAPPALsPASSR	4412	Unambiguous	Transcription factor SOX-11 OS=Mus musculus GN=Sox11 PE=1 SV=1 - [SOX11_MOUSE]	1	1	Q7M6Y2	S11(Phospho)	HCD	1	0	1	1	79.5 %	S(11): 79.5; S(14): 10.2; S(15): 10.2	117	0.054	19	36	29	29	891	0	4	1	4534000	3	560.942	1680.81	0	0.32	45.8	23212	23212	MS2	16/158	16	158	HEK293T	NE
High	A	2	QqPPPAPPALsPASSR	4412	Unambiguous	Transcription factor SOX-11 OS=Mus musculus GN=Sox11 PE=1 SV=1 - [SOX11_MOUSE]	1	1	Q7M6Y2	Q2(Deamidated); S11(Phospho)	HCD	0.2157	0	1	1	100.0 %	S(11): 100.0; S(14): 0.0; S(15): 0.0	236	0.00043	19	36	29	51	984	0	29	17	602700	3	561.269	1681.79	0	-1.54	47.11	24281	24281	MS2	8/158	8	158	HEK293T	NE
High	A	2	qQPPPAPPALsPASSR	4412	Unconsidered	Transcription factor SOX-11 OS=Mus musculus GN=Sox11 PE=1 SV=1 - [SOX11_MOUSE]	1	1	Q7M6Y2	Q1(Deamidated); S11(Phospho)	HCD		0.2157	2	2	100.0 %	S(11): 100.0; S(14): 0.0; S(15): 0.0	236	0.005	19	36	29	40	984	0	29	17	602700	3	561.269	1681.79	0	-1.54	47.11	24281	24281	MS2	9/158	9	158	HEK293T	NE
High	B	2	QqPPPAPPALsPASSR	4412	Unambiguous	Transcription factor SOX-11 OS=Mus musculus GN=Sox11 PE=1 SV=1 - [SOX11_MOUSE]	1	1	Q7M6Y2	Q2(Deamidated); S11(Phospho)	HCD	0.2667	0	1	1	99.9 %	S(11): 99.9; S(14): 0.1; S(15): 0.0	202	0.0017	16	36	29	45	997	0	6	24	185500	2	841.401	1681.79	0	-0.29	49.68	22917	22917	MS2	7/158	7	158	HEK293T	CE
High	B	2	qQPPPAPPALsPASSR	4412	Unambiguous	Transcription factor SOX-11 OS=Mus musculus GN=Sox11 PE=1 SV=1 - [SOX11_MOUSE]	1	1	Q7M6Y2	Q1(Deamidated); S11(Phospho)	HCD	0.2667	0	1	2	99.9 %	S(11): 99.9; S(14): 0.1; S(15): 0.0	202	0.0017	16	36	29	45	997	0	6	24	185500	2	841.401	1681.79	0	-0.29	49.68	22917	22917	MS2	7/158	7	158	HEK293T	CE
High	A	2	QqPPPAPPALSPAsSR	4412	Unconsidered	Transcription factor SOX-11 OS=Mus musculus GN=Sox11 PE=1 SV=1 - [SOX11_MOUSE]	1	1	Q7M6Y2	Q2(Deamidated); S14(Phospho)	HCD		0.2549	3	4	0.0 %	S(11): 100.0; S(14): 0.0; S(15): 0.0	193	0.0074	19	36	29	38	984	0	29	17	602700	3	561.269	1681.79	0	-1.54	47.11	24281	24281	MS2	7/158	7	158	HEK293T	NE
Middle	A	2	qQPPPAPPALSPAsSR	4412	Unconsidered	Transcription factor SOX-11 OS=Mus musculus GN=Sox11 PE=1 SV=1 - [SOX11_MOUSE]	1	1	Q7M6Y2	Q1(Deamidated); S14(Phospho)	HCD		0.3529	5	5	0.0 %	S(11): 100.0; S(14): 0.0; S(15): 0.0	193	0.023	19	36	29	33	984	0	29	17	602700	3	561.269	1681.79	0	-1.54	47.11	24281	24281	MS2	9/158	9	158	HEK293T	NE
High	A	2	QqPPPAPPALSPASsR	4412	Unconsidered	Transcription factor SOX-11 OS=Mus musculus GN=Sox11 PE=1 SV=1 - [SOX11_MOUSE]	1	1	Q7M6Y2	Q2(Deamidated); S15(Phospho)	HCD		0.2549	3	3	0.0 %	S(11): 100.0; S(14): 0.0; S(15): 0.0	182	0.0074	19	36	29	38	984	0	29	17	602700	3	561.269	1681.79	0	-1.54	47.11	24281	24281	MS2	7/158	7	158	HEK293T	NE
Middle	A	2	qQPPPAPPALSPASsR	4412	Unconsidered	Transcription factor SOX-11 OS=Mus musculus GN=Sox11 PE=1 SV=1 - [SOX11_MOUSE]	1	1	Q7M6Y2	Q1(Deamidated); S15(Phospho)	HCD		0.3725	6	6	0.0 %	S(11): 100.0; S(14): 0.0; S(15): 0.0	182	0.028	19	36	29	32	984	0	29	17	602700	3	561.269	1681.79	0	-1.54	47.11	24281	24281	MS2	9/158	9	158	HEK293T	NE
Middle	B	2	QqPPPAPPALSPAsSR	4412	Unconsidered	Transcription factor SOX-11 OS=Mus musculus GN=Sox11 PE=1 SV=1 - [SOX11_MOUSE]	1	1	Q7M6Y2	Q2(Deamidated); S14(Phospho)	HCD		0.2667	3	4	0.1 %	S(11): 99.9; S(14): 0.1; S(15): 0.0	169	0.024	16	36	29	33	997	0	6	24	185500	2	841.401	1681.79	0	-0.29	49.68	22917	22917	MS2	6/158	6	158	HEK293T	CE
Middle	B	2	qQPPPAPPALSPAsSR	4412	Unconsidered	Transcription factor SOX-11 OS=Mus musculus GN=Sox11 PE=1 SV=1 - [SOX11_MOUSE]	1	1	Q7M6Y2	Q1(Deamidated); S14(Phospho)	HCD		0.2667	3	6	0.1 %	S(11): 99.9; S(14): 0.1; S(15): 0.0	169	0.024	16	36	29	33	997	0	6	24	185500	2	841.401	1681.79	0	-0.29	49.68	22917	22917	MS2	6/158	6	158	HEK293T	CE
Middle	B	2	qQPPPAPPALSPASsR	4412	Unconsidered	Transcription factor SOX-11 OS=Mus musculus GN=Sox11 PE=1 SV=1 - [SOX11_MOUSE]	1	1	Q7M6Y2	Q1(Deamidated); S15(Phospho)	HCD		0.2667	3	5	0.0 %	S(11): 99.9; S(14): 0.1; S(15): 0.0	159	0.024	16	36	29	33	997	0	6	24	185500	2	841.401	1681.79	0	-0.29	49.68	22917	22917	MS2	6/158	6	158	HEK293T	CE
Middle	B	2	QqPPPAPPALSPASsR	4412	Unconsidered	Transcription factor SOX-11 OS=Mus musculus GN=Sox11 PE=1 SV=1 - [SOX11_MOUSE]	1	1	Q7M6Y2	Q2(Deamidated); S15(Phospho)	HCD		0.2667	3	3	0.0 %	S(11): 99.9; S(14): 0.1; S(15): 0.0	159	0.024	16	36	29	33	997	0	6	24	185500	2	841.401	1681.79	0	-0.29	49.68	22917	22917	MS2	6/158	6	158	HEK293T	CE
Middle	A	2	qqPPPAPPALsPASSR	4412	Unambiguous	Transcription factor SOX-11 OS=Mus musculus GN=Sox11 PE=1 SV=1 - [SOX11_MOUSE]	1	1	Q7M6Y2	Q1(Deamidated); Q2(Deamidated); S11(Phospho)	HCD	0.0882	0	1	1	100.0 %	S(11): 100.0; S(14): 0.0; S(15): 0.0	192	0.021	20	37	30	34	1049	0	58	33	219000	3	561.598	1682.78	0	0.31	49.1	25929	25929	MS2	17/158	17	158	HEK293T	NE
Middle	A	2	qqPPPAPPALSPAsSR	4412	Unambiguous	Transcription factor SOX-11 OS=Mus musculus GN=Sox11 PE=1 SV=1 - [SOX11_MOUSE]	1	1	Q7M6Y2	Q1(Deamidated); Q2(Deamidated); S14(Phospho)	HCD		0.0882	2	2	0.0 %	S(11): 100.0; S(14): 0.0; S(15): 0.0	152	0.047	20	37	30	31	1049	0	58	33	219000	3	561.598	1682.78	0	0.31	49.1	25929	25929	MS2	10/158	10	158	HEK293T	NE
Middle	A	2	QQPPPAPPALsPAsSR	4412	Unambiguous	Transcription factor SOX-11 OS=Mus musculus GN=Sox11 PE=1 SV=1 - [SOX11_MOUSE]	1	1	Q7M6Y2	S11(Phospho); S14(Phospho)	HCD	1	0	1	1	83.2 %	S(11): 91.6; S(14): 91.6; S(15): 16.8	201	0.039	18	36	29	31	961	0	0	34	119300	2	880.893	1760.78	0	1.38	52.77	28915	28915	MS2	14/158	14	158	HEK293T	NE
Middle	A	2	IMEQsPDMHNAEISK	4781	Unambiguous	Transcription factor SOX-11 OS=Mus musculus GN=Sox11 PE=1 SV=1 - [SOX11_MOUSE]	1	1	Q7M6Y2	S5(Phospho)	HCD	1	0	1	1	100.0 %	S(5): 100.0; S(14): 0.0	118	0.029	26	37	30	32	1018	0	8	3	1164000	3	603.923	1809.76	0	0.16	38.29	17228	17228	MS2	10/156	10	156	HEK293T	NE
High	B	2	IMEQsPDMHNAEISK	4781	Unambiguous	Transcription factor SOX-11 OS=Mus musculus GN=Sox11 PE=1 SV=1 - [SOX11_MOUSE]	1	1	Q7M6Y2	S5(Phospho)	HCD	1	0	1	1	100.0 %	S(5): 100.0; S(14): 0.0	116	0.005	27	37	30	40	1007	0	27	300	23380	2	905.382	1809.76	0	1.28	40.91	16743	16743	MS2	11/156	11	156	HEK293T	CE
High	A	2	ImEQsPDMHNAEISK	4781	Unambiguous	Transcription factor SOX-11 OS=Mus musculus GN=Sox11 PE=1 SV=1 - [SOX11_MOUSE]	1	1	Q7M6Y2	M2(Oxidation); S5(Phospho)	HCD	1	0	1	1	100.0 %	S(5): 100.0; S(14): 0.0	167	0.00023	25	35	28	52	781	0	5	33	427900	3	609.255	1825.75	0	0.11	32.96	13410	13410	MS2	10/156	10	156	HEK293T	NE
Middle	B	2	TDPAAKPSAGQsPDKSAAGAK	6643	Unambiguous	Transcription factor SOX-11 OS=Mus musculus GN=Sox11 PE=1 SV=1 - [SOX11_MOUSE]	1	1	Q7M6Y2	S12(Phospho)	HCD	1	0	1	1	86.9 %	T(1): 0.0; S(8): 0.0; S(12): 86.9; S(16): 13.1	137	0.029	29	38	31	33	1268	1	1	4	1242000	3	678.988	2034.95	0	0.22	19.62	5527	5527	MS2	16/220	16	220	HEK293T	CE
Middle	B	2	TDPAAKPSAGQsPDKSAAGAK	6643	Unambiguous	Transcription factor SOX-11 OS=Mus musculus GN=Sox11 PE=1 SV=1 - [SOX11_MOUSE]	1	1	Q7M6Y2	S12(Phospho)	HCD	1	0	1	1	84.9 %	T(1): 0.0; S(8): 0.0; S(12): 84.9; S(16): 15.1	100	0.02	28	38	31	35	1277	1	13	51	93380	4	509.493	2034.95	0	0.33	19.66	5545	5545	MS2	13/220	13	220	HEK293T	CE
Middle	A	2	TDPAAKPSAGqsPDKSAAGAK	6643	Unambiguous	Transcription factor SOX-11 OS=Mus musculus GN=Sox11 PE=1 SV=1 - [SOX11_MOUSE]	1	1	Q7M6Y2	Q11(Deamidated); S12(Phospho)	HCD	1	0	1	1	0.4 %	T(1): 0.0; S(8): 85.4; S(12): 0.4; S(16): 14.1	90	0.018	20	38	31	36	1385	1	2	40	86960	3	679.316	2035.93	0	-0.06	18.41	6022	6022	MS2	19/220	19	220	HEK293T	NE
High	A	2	VPASPTLSsAAESPEGASLYDEVR	8211	Unambiguous	Transcription factor SOX-11 OS=Mus musculus GN=Sox11 PE=1 SV=1 - [SOX11_MOUSE]	1	1	Q7M6Y2	S9(Phospho)	HCD		0.0602	2	2	85.0 %	S(4): 0.0; T(6): 1.7; S(8): 1.7; S(9): 85.0; S(13): 11.7; S(18): 0.0; Y(20): 0.0	183	1.3e-06	24	39	32	78	1752	0	7	33	1761000	3	838.386	2513.14	0	0.17	74.99	46466	46466	MS2	21/220	21	220	HEK293T	NE
High	A	2	VPASPTLSSAAEsPEGASLYDEVR	8211	Unambiguous	Transcription factor SOX-11 OS=Mus musculus GN=Sox11 PE=1 SV=1 - [SOX11_MOUSE]	1	1	Q7M6Y2	S13(Phospho)	HCD	0.0602	0	1	1	11.7 %	S(4): 0.0; T(6): 1.7; S(8): 1.7; S(9): 85.0; S(13): 11.7; S(18): 0.0; Y(20): 0.0	175	4.3e-07	24	39	32	83	1752	0	7	33	1761000	3	838.386	2513.14	0	0.17	74.99	46466	46466	MS2	14/220	14	220	HEK293T	NE
High	A	2	VPASPtLSSAAESPEGASLYDEVR	8211	Unambiguous	Transcription factor SOX-11 OS=Mus musculus GN=Sox11 PE=1 SV=1 - [SOX11_MOUSE]	1	1	Q7M6Y2	T6(Phospho)	HCD		0.1084	3	4	1.7 %	S(4): 0.0; T(6): 1.7; S(8): 1.7; S(9): 85.0; S(13): 11.7; S(18): 0.0; Y(20): 0.0	166	3.6e-06	24	39	32	74	1752	0	7	33	1761000	3	838.386	2513.14	0	0.17	74.99	46466	46466	MS2	23/220	23	220	HEK293T	NE
High	A	2	VPASPTLsSAAESPEGASLYDEVR	8211	Unambiguous	Transcription factor SOX-11 OS=Mus musculus GN=Sox11 PE=1 SV=1 - [SOX11_MOUSE]	1	1	Q7M6Y2	S8(Phospho)	HCD		0.1084	3	3	1.7 %	S(4): 0.0; T(6): 1.7; S(8): 1.7; S(9): 85.0; S(13): 11.7; S(18): 0.0; Y(20): 0.0	166	3.6e-06	24	39	32	74	1752	0	7	33	1761000	3	838.386	2513.14	0	0.17	74.99	46466	46466	MS2	23/220	23	220	HEK293T	NE
High	A	2	VPASPTLSSAAESPEGAsLYDEVR	8211	Unambiguous	Transcription factor SOX-11 OS=Mus musculus GN=Sox11 PE=1 SV=1 - [SOX11_MOUSE]	1	1	Q7M6Y2	S18(Phospho)	HCD	0.2222	0	1	1	97.8 %	S(4): 0.0; T(6): 0.0; S(8): 0.0; S(9): 0.0; S(13): 0.1; S(18): 97.8; Y(20): 2.2	142	0.00033	26	39	32	54	1754	0	28	22	599700	3	838.387	2513.15	0	0.32	73.95	45578	45578	MS2	9/220	9	220	HEK293T	NE
High	A	2	VPAsPTLSSAAESPEGASLYDEVR	8211	Unconsidered	Transcription factor SOX-11 OS=Mus musculus GN=Sox11 PE=1 SV=1 - [SOX11_MOUSE]	1	1	Q7M6Y2	S4(Phospho)	HCD		0.253	5	5	0.0 %	S(4): 0.0; T(6): 1.7; S(8): 1.7; S(9): 85.0; S(13): 11.7; S(18): 0.0; Y(20): 0.0	142	5.5e-05	24	39	32	62	1752	0	7	33	1761000	3	838.386	2513.14	0	0.17	74.99	46466	46466	MS2	12/220	12	220	HEK293T	NE
High	A	2	VPASPTLSSAAEsPEGASLYDEVR	8211	Unconsidered	Transcription factor SOX-11 OS=Mus musculus GN=Sox11 PE=1 SV=1 - [SOX11_MOUSE]	1	1	Q7M6Y2	S13(Phospho)	HCD		0.2222	2	2	0.1 %	S(4): 0.0; T(6): 0.0; S(8): 0.0; S(9): 0.0; S(13): 0.1; S(18): 97.8; Y(20): 2.2	110	0.0051	26	39	32	42	1754	0	28	22	599700	3	838.387	2513.15	0	0.32	73.95	45578	45578	MS2	19/220	19	220	HEK293T	NE
High	A	2	VPASPTLSSAAESPEGAsLYDEVR	8211	Unconsidered	Transcription factor SOX-11 OS=Mus musculus GN=Sox11 PE=1 SV=1 - [SOX11_MOUSE]	1	1	Q7M6Y2	S18(Phospho)	HCD		0.4458	6	6	0.0 %	S(4): 0.0; T(6): 1.7; S(8): 1.7; S(9): 85.0; S(13): 11.7; S(18): 0.0; Y(20): 0.0	105	0.0024	24	39	32	46	1752	0	7	33	1761000	3	838.386	2513.14	0	0.17	74.99	46466	46466	MS2	21/220	21	220	HEK293T	NE
Middle	B	2	VPASPTLSsAAESPEGASLYDEVR	8211	Unambiguous	Transcription factor SOX-11 OS=Mus musculus GN=Sox11 PE=1 SV=1 - [SOX11_MOUSE]	1	1	Q7M6Y2	S9(Phospho)	HCD		0.1316	3	3	88.6 %	S(4): 3.7; T(6): 3.7; S(8): 3.7; S(9): 88.6; S(13): 0.2; S(18): 0.0; Y(20): 0.0	99	0.043	19	39	32	33	1754	0	8	26	2555000	3	838.387	2513.15	0	0.98	78.42	44345	44345	MS2	19/220	19	220	HEK293T	CE
Middle	B	2	VPASPTLSSAAEsPEGASLYDEVR	8211	Unambiguous	Transcription factor SOX-11 OS=Mus musculus GN=Sox11 PE=1 SV=1 - [SOX11_MOUSE]	1	1	Q7M6Y2	S13(Phospho)	HCD	1	0	1	1	97.1 %	S(4): 0.2; T(6): 0.9; S(8): 0.9; S(9): 0.9; S(13): 97.1; S(18): 0.0; Y(20): 0.0	88	0.027	25	39	32	35	1757	0	2	1	3644000	3	838.387	2513.15	0	0.54	77.14	43368	43368	MS2	10/220	10	220	HEK293T	CE
Middle	A	2	VPAsPTLSSAAESPEGASLYDEVR	8211	Unambiguous	Transcription factor SOX-11 OS=Mus musculus GN=Sox11 PE=1 SV=1 - [SOX11_MOUSE]	1	1	Q7M6Y2	S4(Phospho)	HCD	0.0278	0	1	1	98.1 %	S(4): 98.1; T(6): 0.6; S(8): 0.6; S(9): 0.6; S(13): 0.0; S(18): 0.0; Y(20): 0.0	88	0.021	20	39	32	36	1757	0	2	8	1993000	2	1257.08	2513.15	0	0.74	76.35	47700	47700	MS2	11/220	11	220	HEK293T	NE
High	A	2	VPASPTLsSAAESPEGASLYDEVR	8211	Unambiguous	Transcription factor SOX-11 OS=Mus musculus GN=Sox11 PE=1 SV=1 - [SOX11_MOUSE]	1	1	Q7M6Y2	S8(Phospho)	HCD	0.1304	0	1	1	79.1 %	S(4): 3.6; T(6): 0.8; S(8): 79.1; S(9): 16.5; S(13): 0.0; S(18): 0.0; Y(20): 0.0	87	0.002	23	39	32	46	1757	0	3	7	3190000	2	1257.08	2513.15	0	0.74	78.4	49582	49582	MS2	14/220	14	220	HEK293T	NE
Middle	B	2	VPASPTLSSAAEsPEGASLYDEVR	8211	Unambiguous	Transcription factor SOX-11 OS=Mus musculus GN=Sox11 PE=1 SV=1 - [SOX11_MOUSE]	1	1	Q7M6Y2	S13(Phospho)	HCD	1	0	1	1	93.7 %	S(4): 0.0; T(6): 0.3; S(8): 0.3; S(9): 1.1; S(13): 93.7; S(18): 4.6; Y(20): 0.1	86	0.046	17	39	32	33	1774	0	55	33	159400	3	838.386	2513.14	0	-0.77	81.35	46987	46987	MS2	13/220	13	220	HEK293T	CE
Middle	B	2	VPASPTLsSAAESPEGASLYDEVR	8211	Unambiguous	Transcription factor SOX-11 OS=Mus musculus GN=Sox11 PE=1 SV=1 - [SOX11_MOUSE]	1	1	Q7M6Y2	S8(Phospho)	HCD		0.0263	2	2	3.7 %	S(4): 3.7; T(6): 3.7; S(8): 3.7; S(9): 88.6; S(13): 0.2; S(18): 0.0; Y(20): 0.0	85	0.019	19	39	32	37	1754	0	8	26	2555000	3	838.387	2513.15	0	0.98	78.42	44345	44345	MS2	19/220	19	220	HEK293T	CE
Middle	A	2	VPASPTLSsAAESPEGASLYDEVR	8211	Unconsidered	Transcription factor SOX-11 OS=Mus musculus GN=Sox11 PE=1 SV=1 - [SOX11_MOUSE]	1	1	Q7M6Y2	S9(Phospho)	HCD		0.1522	3	4	16.5 %	S(4): 3.6; T(6): 0.8; S(8): 79.1; S(9): 16.5; S(13): 0.0; S(18): 0.0; Y(20): 0.0	80	0.012	23	39	32	39	1757	0	3	7	3190000	2	1257.08	2513.15	0	0.74	78.4	49582	49582	MS2	13/220	13	220	HEK293T	NE
High	B	2	VPAsPTLSSAAESPEGASLYDEVR	8211	Unambiguous	Transcription factor SOX-11 OS=Mus musculus GN=Sox11 PE=1 SV=1 - [SOX11_MOUSE]	1	1	Q7M6Y2	S4(Phospho)	HCD	0.05	0	1	1	96.9 %	S(4): 96.9; T(6): 1.4; S(8): 0.4; S(9): 1.4; S(13): 0.0; S(18): 0.0; Y(20): 0.0	74	0.0095	21	39	32	40	1758	0	1	7	2480000	2	1257.08	2513.15	0	1.03	77.2	43424	43424	MS2	11/220	11	220	HEK293T	CE
Middle	A	2	VPAsPTLSSAAESPEGASLYDEVR	8211	Unconsidered	Transcription factor SOX-11 OS=Mus musculus GN=Sox11 PE=1 SV=1 - [SOX11_MOUSE]	1	1	Q7M6Y2	S4(Phospho)	HCD		0.1522	3	3	3.6 %	S(4): 3.6; T(6): 0.8; S(8): 79.1; S(9): 16.5; S(13): 0.0; S(18): 0.0; Y(20): 0.0	73	0.012	23	39	32	39	1757	0	3	7	3190000	2	1257.08	2513.15	0	0.74	78.4	49582	49582	MS2	13/220	13	220	HEK293T	NE
Middle	B	2	VPASPTLSSAAEsPEGASLYDEVR	8211	Unambiguous	Transcription factor SOX-11 OS=Mus musculus GN=Sox11 PE=1 SV=1 - [SOX11_MOUSE]	1	1	Q7M6Y2	S13(Phospho)	HCD		0.0303	2	2	90.7 %	S(4): 1.3; T(6): 1.3; S(8): 1.3; S(9): 5.1; S(13): 90.7; S(18): 0.3; Y(20): 0.0	73	0.055	28	39	32	32	1780	0	15	33	245300	4	629.042	2513.15	0	1.16	76.73	43059	43059	MS2	11/220	11	220	HEK293T	CE
Middle	B	2	VPASPTLSSAAEsPEGASLYDEVR	8211	Unambiguous	Transcription factor SOX-11 OS=Mus musculus GN=Sox11 PE=1 SV=1 - [SOX11_MOUSE]	1	1	Q7M6Y2	S13(Phospho)	HCD	0.0263	0	1	1	0.2 %	S(4): 3.7; T(6): 3.7; S(8): 3.7; S(9): 88.6; S(13): 0.2; S(18): 0.0; Y(20): 0.0	72	0.013	19	39	32	38	1754	0	8	26	2555000	3	838.387	2513.15	0	0.98	78.42	44345	44345	MS2	12/220	12	220	HEK293T	CE
High	A	2	VPASPTLSSAAEsPEGASLYDEVR	8211	Unambiguous	Transcription factor SOX-11 OS=Mus musculus GN=Sox11 PE=1 SV=1 - [SOX11_MOUSE]	1	1	Q7M6Y2	S13(Phospho)	HCD	0.2889	0	1	1	14.6 %	S(4): 3.6; T(6): 14.6; S(8): 63.3; S(9): 3.6; S(13): 14.6; S(18): 0.2; Y(20): 0.1	69	0.0025	20	39	32	45	1754	0	12	8	2286000	2	1257.08	2513.15	0	1.13	74.32	45881	45881	MS2	12/220	12	220	HEK293T	NE
High	A	2	VPASPtLSSAAESPEGASLYDEVR	8211	Unambiguous	Transcription factor SOX-11 OS=Mus musculus GN=Sox11 PE=1 SV=1 - [SOX11_MOUSE]	1	1	Q7M6Y2	T6(Phospho)	HCD		0.1304	2	2	0.8 %	S(4): 3.6; T(6): 0.8; S(8): 79.1; S(9): 16.5; S(13): 0.0; S(18): 0.0; Y(20): 0.0	67	0.0098	23	39	32	40	1757	0	3	7	3190000	2	1257.08	2513.15	0	0.74	78.4	49582	49582	MS2	13/220	13	220	HEK293T	NE
Middle	A	2	VPASPtLSSAAESPEGASLYDEVR	8211	Unambiguous	Transcription factor SOX-11 OS=Mus musculus GN=Sox11 PE=1 SV=1 - [SOX11_MOUSE]	1	1	Q7M6Y2	T6(Phospho)	HCD	1	0	1	1	61.9 %	S(4): 16.2; T(6): 61.9; S(8): 4.4; S(9): 16.2; S(13): 1.3; S(18): 0.0; Y(20): 0.0	66	0.032	27	39	32	34	1755	0	57	33	470800	4	629.041	2513.14	0	-0.2	75.32	46772	46772	MS2	11/220	11	220	HEK293T	NE
Middle	A	2	VPASPtLSSAAESPEGASLYDEVR	8211	Unambiguous	Transcription factor SOX-11 OS=Mus musculus GN=Sox11 PE=1 SV=1 - [SOX11_MOUSE]	1	1	Q7M6Y2	T6(Phospho)	HCD	0.0278	0	1	2	0.6 %	S(4): 98.1; T(6): 0.6; S(8): 0.6; S(9): 0.6; S(13): 0.0; S(18): 0.0; Y(20): 0.0	66	0.021	20	39	32	36	1757	0	2	8	1993000	2	1257.08	2513.15	0	0.74	76.35	47700	47700	MS2	11/220	11	220	HEK293T	NE
Middle	A	2	VPASPTLsSAAESPEGASLYDEVR	8211	Unambiguous	Transcription factor SOX-11 OS=Mus musculus GN=Sox11 PE=1 SV=1 - [SOX11_MOUSE]	1	1	Q7M6Y2	S8(Phospho)	HCD		0.0278	3	3	0.6 %	S(4): 98.1; T(6): 0.6; S(8): 0.6; S(9): 0.6; S(13): 0.0; S(18): 0.0; Y(20): 0.0	66	0.026	20	39	32	35	1757	0	2	8	1993000	2	1257.08	2513.15	0	0.74	76.35	47700	47700	MS2	11/220	11	220	HEK293T	NE
Middle	A	2	VPASPTLSsAAESPEGASLYDEVR	8211	Unambiguous	Transcription factor SOX-11 OS=Mus musculus GN=Sox11 PE=1 SV=1 - [SOX11_MOUSE]	1	1	Q7M6Y2	S9(Phospho)	HCD		0.0833	4	4	0.6 %	S(4): 98.1; T(6): 0.6; S(8): 0.6; S(9): 0.6; S(13): 0.0; S(18): 0.0; Y(20): 0.0	66	0.04	20	39	32	33	1757	0	2	8	1993000	2	1257.08	2513.15	0	0.74	76.35	47700	47700	MS2	10/220	10	220	HEK293T	NE
Middle	A	2	VPAsPTLSSAAESPEGASLYDEVR	8211	Unconsidered	Transcription factor SOX-11 OS=Mus musculus GN=Sox11 PE=1 SV=1 - [SOX11_MOUSE]	1	1	Q7M6Y2	S4(Phospho)	HCD		0.2889	2	2	3.6 %	S(4): 3.6; T(6): 14.6; S(8): 63.3; S(9): 3.6; S(13): 14.6; S(18): 0.2; Y(20): 0.1	63	0.055	20	39	32	32	1754	0	12	8	2286000	2	1257.08	2513.15	0	1.13	74.32	45881	45881	MS2	8/220	8	220	HEK293T	NE
Middle	A	2	VPASPTLSsAAESPEGASLYDEVR	8211	Unconsidered	Transcription factor SOX-11 OS=Mus musculus GN=Sox11 PE=1 SV=1 - [SOX11_MOUSE]	1	1	Q7M6Y2	S9(Phospho)	HCD		0.3704	3	3	0.0 %	S(4): 0.0; T(6): 0.0; S(8): 0.0; S(9): 0.0; S(13): 0.1; S(18): 97.8; Y(20): 2.2	61	0.039	26	39	32	34	1754	0	28	22	599700	3	838.387	2513.15	0	0.32	73.95	45578	45578	MS2	18/220	18	220	HEK293T	NE
Middle	A	2	VPASPTLSsAAESPEGASLYDEVR	8211	Unambiguous	Transcription factor SOX-11 OS=Mus musculus GN=Sox11 PE=1 SV=1 - [SOX11_MOUSE]	1	1	Q7M6Y2	S9(Phospho)	HCD	1	0	1	3	16.2 %	S(4): 16.2; T(6): 61.9; S(8): 4.4; S(9): 16.2; S(13): 1.3; S(18): 0.0; Y(20): 0.0	60	0.035	27	39	32	34	1755	0	57	33	470800	4	629.041	2513.14	0	-0.2	75.32	46772	46772	MS2	10/220	10	220	HEK293T	NE
Middle	B	2	VPASPtLSSAAESPEGASLYDEVR	8211	Unambiguous	Transcription factor SOX-11 OS=Mus musculus GN=Sox11 PE=1 SV=1 - [SOX11_MOUSE]	1	1	Q7M6Y2	T6(Phospho)	HCD		0.05	2	2	1.4 %	S(4): 96.9; T(6): 1.4; S(8): 0.4; S(9): 1.4; S(13): 0.0; S(18): 0.0; Y(20): 0.0	55	0.013	21	39	32	38	1758	0	1	7	2480000	2	1257.08	2513.15	0	1.03	77.2	43424	43424	MS2	12/220	12	220	HEK293T	CE
Middle	B	2	VPASPTLSsAAESPEGASLYDEVR	8211	Unconsidered	Transcription factor SOX-11 OS=Mus musculus GN=Sox11 PE=1 SV=1 - [SOX11_MOUSE]	1	1	Q7M6Y2	S9(Phospho)	HCD		0.175	3	3	1.4 %	S(4): 96.9; T(6): 1.4; S(8): 0.4; S(9): 1.4; S(13): 0.0; S(18): 0.0; Y(20): 0.0	55	0.044	21	39	32	33	1758	0	1	7	2480000	2	1257.08	2513.15	0	1.03	77.2	43424	43424	MS2	11/220	11	220	HEK293T	CE
Middle	B	2	VPASPTLsSAAESPEGASLYDEVR	8211	Unambiguous	Transcription factor SOX-11 OS=Mus musculus GN=Sox11 PE=1 SV=1 - [SOX11_MOUSE]	1	1	Q7M6Y2	S8(Phospho)	HCD	0.0303	0	1	1	1.3 %	S(4): 1.3; T(6): 1.3; S(8): 1.3; S(9): 5.1; S(13): 90.7; S(18): 0.3; Y(20): 0.0	55	0.047	28	39	32	33	1780	0	15	33	245300	4	629.042	2513.15	0	1.16	76.73	43059	43059	MS2	16/220	16	220	HEK293T	CE
Middle	A	2	VPASPTLSSAAEsPEGASLYDEVR	8211	Unambiguous	Transcription factor SOX-11 OS=Mus musculus GN=Sox11 PE=1 SV=1 - [SOX11_MOUSE]	1	1	Q7M6Y2	S13(Phospho)	HCD	1	0	1	2	1.3 %	S(4): 16.2; T(6): 61.9; S(8): 4.4; S(9): 16.2; S(13): 1.3; S(18): 0.0; Y(20): 0.0	49	0.035	27	39	32	34	1755	0	57	33	470800	4	629.041	2513.14	0	-0.2	75.32	46772	46772	MS2	10/220	10	220	HEK293T	NE
High	B	2	VPASPTLsSAAESPEGASLYDEVR	8211	Unambiguous	Transcription factor SOX-11 OS=Mus musculus GN=Sox11 PE=1 SV=1 - [SOX11_MOUSE]	1	1	Q7M6Y2	S8(Phospho)	HCD	0.0244	0	1	1	6.8 %	S(4): 78.8; T(6): 6.8; S(8): 6.8; S(9): 6.8; S(13): 0.7; S(18): 0.0; Y(20): 0.0	43	0.0063	25	39	32	41	1768	0	22	33	2349000	3	838.387	2513.15	0	1.34	78.27	44228	44228	MS2	22/220	22	220	HEK293T	CE
High	B	2	VPASPTLSsAAESPEGASLYDEVR	8211	Unambiguous	Transcription factor SOX-11 OS=Mus musculus GN=Sox11 PE=1 SV=1 - [SOX11_MOUSE]	1	1	Q7M6Y2	S9(Phospho)	HCD		0.0244	2	2	6.8 %	S(4): 78.8; T(6): 6.8; S(8): 6.8; S(9): 6.8; S(13): 0.7; S(18): 0.0; Y(20): 0.0	43	0.0083	25	39	32	40	1768	0	22	33	2349000	3	838.387	2513.15	0	1.34	78.27	44228	44228	MS2	22/220	22	220	HEK293T	CE
Middle	B	2	VPASPtLSSAAESPEGASLYDEVR	8211	Unconsidered	Transcription factor SOX-11 OS=Mus musculus GN=Sox11 PE=1 SV=1 - [SOX11_MOUSE]	1	1	Q7M6Y2	T6(Phospho)	HCD		0.1707	3	3	6.8 %	S(4): 78.8; T(6): 6.8; S(8): 6.8; S(9): 6.8; S(13): 0.7; S(18): 0.0; Y(20): 0.0	43	0.032	25	39	32	34	1768	0	22	33	2349000	3	838.387	2513.15	0	1.34	78.27	44228	44228	MS2	20/220	20	220	HEK293T	CE
High	A	2	VPASPtLSSAAEsPEGASLYDEVR	8211	Unambiguous	Transcription factor SOX-11 OS=Mus musculus GN=Sox11 PE=1 SV=1 - [SOX11_MOUSE]	1	1	Q7M6Y2	T6(Phospho); S13(Phospho)	HCD		0.0435	3	3	94.9 %	S(4): 2.3; T(6): 94.9; S(8): 2.3; S(9): 0.4; S(13): 100.0; S(18): 0.0; Y(20): 0.0	177	1.3e-07	29	39	32	88	1756	0	2	8	8964000	3	865.042	2593.11	0	-0.03	82.06	53083	53083	MS2	12/220	12	220	HEK293T	NE
High	A	2	VPAsPTLSSAAEsPEGASLYDEVR	8211	Unambiguous	Transcription factor SOX-11 OS=Mus musculus GN=Sox11 PE=1 SV=1 - [SOX11_MOUSE]	1	1	Q7M6Y2	S4(Phospho); S13(Phospho)	HCD	0.0217	0	1	1	2.3 %	S(4): 2.3; T(6): 94.9; S(8): 2.3; S(9): 0.4; S(13): 100.0; S(18): 0.0; Y(20): 0.0	161	5e-08	29	39	32	92	1756	0	2	8	8964000	3	865.042	2593.11	0	-0.03	82.06	53083	53083	MS2	12/220	12	220	HEK293T	NE
High	A	2	VPASPTLsSAAEsPEGASLYDEVR	8211	Unconsidered	Transcription factor SOX-11 OS=Mus musculus GN=Sox11 PE=1 SV=1 - [SOX11_MOUSE]	1	1	Q7M6Y2	S8(Phospho); S13(Phospho)	HCD		0.1957	6	7	2.3 %	S(4): 2.3; T(6): 94.9; S(8): 2.3; S(9): 0.4; S(13): 100.0; S(18): 0.0; Y(20): 0.0	161	3.8e-06	29	39	32	74	1756	0	2	8	8964000	3	865.042	2593.11	0	-0.03	82.06	53083	53083	MS2	11/220	11	220	HEK293T	NE
High	A	2	VPASPTLSsAAEsPEGASLYDEVR	8211	Unconsidered	Transcription factor SOX-11 OS=Mus musculus GN=Sox11 PE=1 SV=1 - [SOX11_MOUSE]	1	1	Q7M6Y2	S9(Phospho); S13(Phospho)	HCD		0.2283	8	8	0.4 %	S(4): 2.3; T(6): 94.9; S(8): 2.3; S(9): 0.4; S(13): 100.0; S(18): 0.0; Y(20): 0.0	153	6.6e-06	29	39	32	71	1756	0	2	8	8964000	3	865.042	2593.11	0	-0.03	82.06	53083	53083	MS2	16/220	16	220	HEK293T	NE
High	A	2	VPASPtLSsAAESPEGASLYDEVR	8211	Unambiguous	Transcription factor SOX-11 OS=Mus musculus GN=Sox11 PE=1 SV=1 - [SOX11_MOUSE]	1	1	Q7M6Y2	T6(Phospho); S9(Phospho)	HCD		0.0761	4	4	0.0 %	S(4): 2.3; T(6): 94.9; S(8): 2.3; S(9): 0.4; S(13): 100.0; S(18): 0.0; Y(20): 0.0	123	2.6e-07	29	39	32	85	1756	0	2	8	8964000	3	865.042	2593.11	0	-0.03	82.06	53083	53083	MS2	11/220	11	220	HEK293T	NE
Middle	A	2	VPASPTLssAAESPEGASLYDEVR	8211	Unambiguous	Transcription factor SOX-11 OS=Mus musculus GN=Sox11 PE=1 SV=1 - [SOX11_MOUSE]	1	1	Q7M6Y2	S8(Phospho); S9(Phospho)	HCD	1	0	1	1	15.3 %	S(4): 0.1; T(6): 84.6; S(8): 18.3; S(9): 96.9; S(13): 0.2; S(18): 0.0; Y(20): 0.0	114	0.027	23	39	32	35	1758	0	9	2	1439000	3	865.042	2593.11	0	0.61	84.09	55049	55049	MS2	16/220	16	220	HEK293T	NE
High	A	2	VPAsPTLSsAAESPEGASLYDEVR	8211	Unambiguous	Transcription factor SOX-11 OS=Mus musculus GN=Sox11 PE=1 SV=1 - [SOX11_MOUSE]	1	1	Q7M6Y2	S4(Phospho); S9(Phospho)	HCD		0.0217	2	2	0.0 %	S(4): 2.3; T(6): 94.9; S(8): 2.3; S(9): 0.4; S(13): 100.0; S(18): 0.0; Y(20): 0.0	109	9.6e-08	29	39	32	90	1756	0	2	8	8964000	3	865.042	2593.11	0	-0.03	82.06	53083	53083	MS2	11/220	11	220	HEK293T	NE
High	A	2	VPASPtLsSAAESPEGASLYDEVR	8211	Unconsidered	Transcription factor SOX-11 OS=Mus musculus GN=Sox11 PE=1 SV=1 - [SOX11_MOUSE]	1	1	Q7M6Y2	T6(Phospho); S8(Phospho)	HCD		0.1957	6	6	0.0 %	S(4): 2.3; T(6): 94.9; S(8): 2.3; S(9): 0.4; S(13): 100.0; S(18): 0.0; Y(20): 0.0	109	3.2e-06	29	39	32	74	1756	0	2	8	8964000	3	865.042	2593.11	0	-0.03	82.06	53083	53083	MS2	10/220	10	220	HEK293T	NE
High	A	2	VPASPTLssAAESPEGASLYDEVR	8211	Unconsidered	Transcription factor SOX-11 OS=Mus musculus GN=Sox11 PE=1 SV=1 - [SOX11_MOUSE]	1	1	Q7M6Y2	S8(Phospho); S9(Phospho)	HCD		0.2283	8	9	0.0 %	S(4): 2.3; T(6): 94.9; S(8): 2.3; S(9): 0.4; S(13): 100.0; S(18): 0.0; Y(20): 0.0	109	7.6e-06	29	39	32	71	1756	0	2	8	8964000	3	865.042	2593.11	0	-0.03	82.06	53083	53083	MS2	10/220	10	220	HEK293T	NE
Middle	A	2	VPASPtLSsAAESPEGASLYDEVR	8211	Unambiguous	Transcription factor SOX-11 OS=Mus musculus GN=Sox11 PE=1 SV=1 - [SOX11_MOUSE]	1	1	Q7M6Y2	T6(Phospho); S9(Phospho)	HCD		0.0556	5	6	62.5 %	S(4): 8.1; T(6): 80.8; S(8): 30.3; S(9): 80.8; S(13): 0.0; S(18): 0.0; Y(20): 0.0	106	0.04	21	39	32	34	1784	0	32	29	456600	3	865.041	2593.11	0	-1.37	85.1	56109	56109	MS2	7/220	7	220	HEK293T	NE
High	A	2	VPASPtLsSAAESPEGASLYDEVR	8211	Unambiguous	Transcription factor SOX-11 OS=Mus musculus GN=Sox11 PE=1 SV=1 - [SOX11_MOUSE]	1	1	Q7M6Y2	T6(Phospho); S8(Phospho)	HCD		0.0625	2	2	81.1 %	S(4): 0.5; T(6): 98.8; S(8): 82.2; S(9): 18.5; S(13): 0.0; S(18): 0.0; Y(20): 0.0	106	0.0031	29	39	32	45	1756	0	12	33	803800	3	865.042	2593.11	0	-0.03	83.07	54041	54041	MS2	12/220	12	220	HEK293T	NE
Middle	A	2	VPASPTLssAAESPEGASLYDEVR	8211	Unambiguous	Transcription factor SOX-11 OS=Mus musculus GN=Sox11 PE=1 SV=1 - [SOX11_MOUSE]	1	1	Q7M6Y2	S8(Phospho); S9(Phospho)	HCD		0.0556	5	5	14.7 %	S(4): 8.1; T(6): 80.8; S(8): 30.3; S(9): 80.8; S(13): 0.0; S(18): 0.0; Y(20): 0.0	100	0.04	21	39	32	34	1784	0	32	29	456600	3	865.041	2593.11	0	-1.37	85.1	56109	56109	MS2	7/220	7	220	HEK293T	NE
Middle	A	2	VPASPtLsSAAESPEGASLYDEVR	8211	Unambiguous	Transcription factor SOX-11 OS=Mus musculus GN=Sox11 PE=1 SV=1 - [SOX11_MOUSE]	1	1	Q7M6Y2	T6(Phospho); S8(Phospho)	HCD		0.0556	5	7	14.7 %	S(4): 8.1; T(6): 80.8; S(8): 30.3; S(9): 80.8; S(13): 0.0; S(18): 0.0; Y(20): 0.0	100	0.04	21	39	32	34	1784	0	32	29	456600	3	865.041	2593.11	0	-1.37	85.1	56109	56109	MS2	7/220	7	220	HEK293T	NE
High	A	2	VPASPtLSsAAESPEGASLYDEVR	8211	Unambiguous	Transcription factor SOX-11 OS=Mus musculus GN=Sox11 PE=1 SV=1 - [SOX11_MOUSE]	1	1	Q7M6Y2	T6(Phospho); S9(Phospho)	HCD	0.0625	0	1	1	17.5 %	S(4): 0.5; T(6): 98.8; S(8): 82.2; S(9): 18.5; S(13): 0.0; S(18): 0.0; Y(20): 0.0	99	0.0013	29	39	32	48	1756	0	12	33	803800	3	865.042	2593.11	0	-0.03	83.07	54041	54041	MS2	12/220	12	220	HEK293T	NE
High	A	2	VPAsPTLsSAAESPEGASLYDEVR	8211	Unconsidered	Transcription factor SOX-11 OS=Mus musculus GN=Sox11 PE=1 SV=1 - [SOX11_MOUSE]	1	1	Q7M6Y2	S4(Phospho); S8(Phospho)	HCD		0.1522	5	5	0.0 %	S(4): 2.3; T(6): 94.9; S(8): 2.3; S(9): 0.4; S(13): 100.0; S(18): 0.0; Y(20): 0.0	96	1.3e-06	29	39	32	78	1756	0	2	8	8964000	3	865.042	2593.11	0	-0.03	82.06	53083	53083	MS2	10/220	10	220	HEK293T	NE
Middle	A	2	VPAsPTLSsAAESPEGASLYDEVR	8211	Unambiguous	Transcription factor SOX-11 OS=Mus musculus GN=Sox11 PE=1 SV=1 - [SOX11_MOUSE]	1	1	Q7M6Y2	S4(Phospho); S9(Phospho)	HCD		0.0833	8	8	3.6 %	S(4): 8.1; T(6): 80.8; S(8): 30.3; S(9): 80.8; S(13): 0.0; S(18): 0.0; Y(20): 0.0	94	0.046	21	39	32	33	1784	0	32	29	456600	3	865.041	2593.11	0	-1.37	85.1	56109	56109	MS2	7/220	7	220	HEK293T	NE
High	A	2	VPASPTLssAAESPEGASLYDEVR	8211	Unambiguous	Transcription factor SOX-11 OS=Mus musculus GN=Sox11 PE=1 SV=1 - [SOX11_MOUSE]	1	1	Q7M6Y2	S8(Phospho); S9(Phospho)	HCD		0.1458	4	5	0.9 %	S(4): 0.5; T(6): 98.8; S(8): 82.2; S(9): 18.5; S(13): 0.0; S(18): 0.0; Y(20): 0.0	86	0.0069	29	39	32	41	1756	0	12	33	803800	3	865.042	2593.11	0	-0.03	83.07	54041	54041	MS2	13/220	13	220	HEK293T	NE
High	A	2	VPAsPtLSSAAESPEGASLYDEVR	8211	Unconsidered	Transcription factor SOX-11 OS=Mus musculus GN=Sox11 PE=1 SV=1 - [SOX11_MOUSE]	1	1	Q7M6Y2	S4(Phospho); T6(Phospho)	HCD		0.2717	10	10	0.0 %	S(4): 2.3; T(6): 94.9; S(8): 2.3; S(9): 0.4; S(13): 100.0; S(18): 0.0; Y(20): 0.0	83	1.6e-05	29	39	32	67	1756	0	2	8	8964000	3	865.042	2593.11	0	-0.03	82.06	53083	53083	MS2	9/220	9	220	HEK293T	NE
High	A	2	VPAsPtLSSAAESPEGASLYDEVR	8211	Unconsidered	Transcription factor SOX-11 OS=Mus musculus GN=Sox11 PE=1 SV=1 - [SOX11_MOUSE]	1	1	Q7M6Y2	S4(Phospho); T6(Phospho)	HCD		0.1667	6	9	0.2 %	S(4): 0.5; T(6): 98.8; S(8): 82.2; S(9): 18.5; S(13): 0.0; S(18): 0.0; Y(20): 0.0	80	0.0092	29	39	32	40	1756	0	12	33	803800	3	865.042	2593.11	0	-0.03	83.07	54041	54041	MS2	12/220	12	220	HEK293T	NE
High	A	2	VPAsPTLsSAAESPEGASLYDEVR	8211	Unconsidered	Transcription factor SOX-11 OS=Mus musculus GN=Sox11 PE=1 SV=1 - [SOX11_MOUSE]	1	1	Q7M6Y2	S4(Phospho); S8(Phospho)	HCD		0.1667	6	8	0.2 %	S(4): 0.5; T(6): 98.8; S(8): 82.2; S(9): 18.5; S(13): 0.0; S(18): 0.0; Y(20): 0.0	80	0.009	29	39	32	40	1756	0	12	33	803800	3	865.042	2593.11	0	-0.03	83.07	54041	54041	MS2	12/220	12	220	HEK293T	NE
High	A	2	VPAsPTLSsAAESPEGASLYDEVR	8211	Unconsidered	Transcription factor SOX-11 OS=Mus musculus GN=Sox11 PE=1 SV=1 - [SOX11_MOUSE]	1	1	Q7M6Y2	S4(Phospho); S9(Phospho)	HCD		0.1667	6	7	0.1 %	S(4): 0.5; T(6): 98.8; S(8): 82.2; S(9): 18.5; S(13): 0.0; S(18): 0.0; Y(20): 0.0	74	0.009	29	39	32	40	1756	0	12	33	803800	3	865.042	2593.11	0	-0.03	83.07	54041	54041	MS2	12/220	12	220	HEK293T	NE
High	A	2	VPASPtLSSAAEsPEGASLYDEVR	8211	Unconsidered	Transcription factor SOX-11 OS=Mus musculus GN=Sox11 PE=1 SV=1 - [SOX11_MOUSE]	1	1	Q7M6Y2	T6(Phospho); S13(Phospho)	HCD		0.1667	6	6	0.0 %	S(4): 0.5; T(6): 98.8; S(8): 82.2; S(9): 18.5; S(13): 0.0; S(18): 0.0; Y(20): 0.0	68	0.0087	29	39	32	40	1756	0	12	33	803800	3	865.042	2593.11	0	-0.03	83.07	54041	54041	MS2	12/220	12	220	HEK293T	NE
Middle	A	2	VPASPtLSSAAEsPEGASLYDEVR	8211	Unambiguous	Transcription factor SOX-11 OS=Mus musculus GN=Sox11 PE=1 SV=1 - [SOX11_MOUSE]	1	1	Q7M6Y2	T6(Phospho); S13(Phospho)	HCD	0.0556	0	1	3	0.0 %	S(4): 8.1; T(6): 80.8; S(8): 30.3; S(9): 80.8; S(13): 0.0; S(18): 0.0; Y(20): 0.0	66	0.021	21	39	32	36	1784	0	32	29	456600	3	865.041	2593.11	0	-1.37	85.1	56109	56109	MS2	7/220	7	220	HEK293T	NE
Middle	A	2	VPASPTLsSAAEsPEGASLYDEVR	8211	Unambiguous	Transcription factor SOX-11 OS=Mus musculus GN=Sox11 PE=1 SV=1 - [SOX11_MOUSE]	1	1	Q7M6Y2	S8(Phospho); S13(Phospho)	HCD	0.0556	0	1	2	0.0 %	S(4): 8.1; T(6): 80.8; S(8): 30.3; S(9): 80.8; S(13): 0.0; S(18): 0.0; Y(20): 0.0	61	0.021	21	39	32	36	1784	0	32	29	456600	3	865.041	2593.11	0	-1.37	85.1	56109	56109	MS2	7/220	7	220	HEK293T	NE
High	A	2	VPASPTLSsAAEsPEGASLYDEVR	8211	Unambiguous	Transcription factor SOX-11 OS=Mus musculus GN=Sox11 PE=1 SV=1 - [SOX11_MOUSE]	1	1	Q7M6Y2	S9(Phospho); S13(Phospho)	HCD		0.1042	3	3	0.0 %	S(4): 0.5; T(6): 98.8; S(8): 82.2; S(9): 18.5; S(13): 0.0; S(18): 0.0; Y(20): 0.0	57	0.0048	29	39	32	43	1756	0	12	33	803800	3	865.042	2593.11	0	-0.03	83.07	54041	54041	MS2	13/220	13	220	HEK293T	NE
High	A	2	VPASPTLsSAAEsPEGASLYDEVR	8211	Unambiguous	Transcription factor SOX-11 OS=Mus musculus GN=Sox11 PE=1 SV=1 - [SOX11_MOUSE]	1	1	Q7M6Y2	S8(Phospho); S13(Phospho)	HCD		0.1458	4	4	0.0 %	S(4): 0.5; T(6): 98.8; S(8): 82.2; S(9): 18.5; S(13): 0.0; S(18): 0.0; Y(20): 0.0	57	0.0066	29	39	32	41	1756	0	12	33	803800	3	865.042	2593.11	0	-0.03	83.07	54041	54041	MS2	14/220	14	220	HEK293T	NE
Middle	A	2	VPAsPTLSSAAEsPEGASLYDEVR	8211	Unambiguous	Transcription factor SOX-11 OS=Mus musculus GN=Sox11 PE=1 SV=1 - [SOX11_MOUSE]	1	1	Q7M6Y2	S4(Phospho); S13(Phospho)	HCD	0.0556	0	1	4	0.0 %	S(4): 8.1; T(6): 80.8; S(8): 30.3; S(9): 80.8; S(13): 0.0; S(18): 0.0; Y(20): 0.0	56	0.025	21	39	32	36	1784	0	32	29	456600	3	865.041	2593.11	0	-1.37	85.1	56109	56109	MS2	7/220	7	220	HEK293T	NE
Middle	A	2	VPASPTLSsAAEsPEGASLYDEVR	8211	Unambiguous	Transcription factor SOX-11 OS=Mus musculus GN=Sox11 PE=1 SV=1 - [SOX11_MOUSE]	1	1	Q7M6Y2	S9(Phospho); S13(Phospho)	HCD	0.0556	0	1	1	0.0 %	S(4): 8.1; T(6): 80.8; S(8): 30.3; S(9): 80.8; S(13): 0.0; S(18): 0.0; Y(20): 0.0	56	0.021	21	39	32	36	1784	0	32	29	456600	3	865.041	2593.11	0	-1.37	85.1	56109	56109	MS2	7/220	7	220	HEK293T	NE
High	A	2	VPAsPTLSSAAEsPEGASLYDEVR	8211	Unconsidered	Transcription factor SOX-11 OS=Mus musculus GN=Sox11 PE=1 SV=1 - [SOX11_MOUSE]	1	1	Q7M6Y2	S4(Phospho); S13(Phospho)	HCD		0.1667	6	10	0.0 %	S(4): 0.5; T(6): 98.8; S(8): 82.2; S(9): 18.5; S(13): 0.0; S(18): 0.0; Y(20): 0.0	47	0.0098	29	39	32	40	1756	0	12	33	803800	3	865.042	2593.11	0	-0.03	83.07	54041	54041	MS2	12/220	12	220	HEK293T	NE
High	A	2	DALDTEEGEFMAcsPVALDESDPDWcK	10050	Unambiguous	Transcription factor SOX-11 OS=Mus musculus GN=Sox11 PE=1 SV=1 - [SOX11_MOUSE]	1	1	Q7M6Y2	C13(Carbamidomethyl); S14(Phospho); C26(Carbamidomethyl)	HCD	0.2024	0	1	1	100.0 %	T(5): 0.0; S(14): 100.0; S(21): 0.0	155	3.1e-07	21	38	31	84	1556	0	45	33	0	3	1056.41	3167.23	0	2.36	92.2	64096	64096	MS2	21/254	21	254	HEK293T	NE
High	A	2	DALDtEEGEFMAcSPVALDESDPDWcK	10050	Unconsidered	Transcription factor SOX-11 OS=Mus musculus GN=Sox11 PE=1 SV=1 - [SOX11_MOUSE]	1	1	Q7M6Y2	T5(Phospho); C13(Carbamidomethyl); C26(Carbamidomethyl)	HCD		0.2024	2	2	0.0 %	T(5): 0.0; S(14): 100.0; S(21): 0.0	114	1.5e-05	21	38	31	67	1556	0	45	33	0	3	1056.41	3167.23	0	2.36	92.2	64096	64096	MS2	25/254	25	254	HEK293T	NE
High	B	2	DALDtEEGEFMAcSPVALDESDPDWcK	10050	Unambiguous	Transcription factor SOX-11 OS=Mus musculus GN=Sox11 PE=1 SV=1 - [SOX11_MOUSE]	1	1	Q7M6Y2	T5(Phospho); C13(Carbamidomethyl); C26(Carbamidomethyl)	HCD		0.0435	2	2	99.0 %	T(5): 99.0; S(14): 1.0; S(21): 0.0	98	1.7e-05	19	38	31	66	1517	0	13	33	3550000	3	1056.41	3167.22	0	0.86	92.16	52792	52792	MS2	20/254	20	254	HEK293T	CE
High	A	2	DALDTEEGEFMAcSPVALDEsDPDWcK	10050	Unconsidered	Transcription factor SOX-11 OS=Mus musculus GN=Sox11 PE=1 SV=1 - [SOX11_MOUSE]	1	1	Q7M6Y2	C13(Carbamidomethyl); S21(Phospho); C26(Carbamidomethyl)	HCD		0.381	3	3	0.0 %	T(5): 0.0; S(14): 100.0; S(21): 0.0	85	0.00052	21	38	31	52	1556	0	45	33	0	3	1056.41	3167.23	0	2.36	92.2	64096	64096	MS2	25/254	25	254	HEK293T	NE
High	B	2	DALDTEEGEFMAcsPVALDESDPDWcK	10050	Unambiguous	Transcription factor SOX-11 OS=Mus musculus GN=Sox11 PE=1 SV=1 - [SOX11_MOUSE]	1	1	Q7M6Y2	C13(Carbamidomethyl); S14(Phospho); C26(Carbamidomethyl)	HCD	0.0435	0	1	1	1.0 %	T(5): 99.0; S(14): 1.0; S(21): 0.0	78	9.7e-06	19	38	31	69	1517	0	13	33	3550000	3	1056.41	3167.22	0	0.86	92.16	52792	52792	MS2	18/254	18	254	HEK293T	CE
High	B	2	DALDTEEGEFMAcSPVALDEsDPDWcK	10050	Unconsidered	Transcription factor SOX-11 OS=Mus musculus GN=Sox11 PE=1 SV=1 - [SOX11_MOUSE]	1	1	Q7M6Y2	C13(Carbamidomethyl); S21(Phospho); C26(Carbamidomethyl)	HCD		0.3913	3	3	0.0 %	T(5): 99.0; S(14): 1.0; S(21): 0.0	43	0.0046	19	38	31	42	1517	0	13	33	3550000	3	1056.41	3167.22	0	0.86	92.16	52792	52792	MS2	21/254	21	254	HEK293T	CE

## Sheet: FVZ2070 (FTMS)
Confidence Level	Search ID	Processing Node No	Sequence	Unique Sequence ID	PSM Ambiguity	Protein Descriptions	# Proteins	# Protein Groups	Protein Group Accessions	Modifications	Activation Type	DeltaScore	DeltaCn	Rank	Search Engine Rank	phosphoRS Isoform Probability	phosphoRS Site Probabilities	phosphoRS Binomial Peptide Score	Exp Value	Homology Threshold	Identity High	Identity Middle	IonScore	Peptides Matched	# Missed Cleavages	Isolation Interference [%]	Ion Inject Time [ms]	Intensity	Charge	m/z [Da]	MH+ [Da]	Delta Mass [Da]	Delta Mass [PPM]	RT [min]	First Scan	Last Scan	MS Order	Ions Matched	Matched Ions	Total Ions	Cell type	nuclear (NE)/ cytosolic (CE)
Middle	B	2	QQPPPAPPALsPASSR	7083	Unambiguous	Transcription factor SOX-11 OS=Mus musculus GN=Sox11 PE=1 SV=1 - [SOX11_MOUSE]	1	1	Q7M6Y2	S11(Phospho)	HCD	0.1429	0	1	1	76.5 %	S(11): 76.5; S(14): 11.8; S(15): 11.8	91	0.013	21	36	29	35	885	0	42	200	130800	3	560.942	1680.81	0	0.21	48.45	10065	10065	MS2	12/158	12	158	HEK293T	CE
Middle	B	2	QQPPPAPPALSPASsR	7083	Unambiguous	Transcription factor SOX-11 OS=Mus musculus GN=Sox11 PE=1 SV=1 - [SOX11_MOUSE]	1	1	Q7M6Y2	S15(Phospho)	HCD		0.1429	2	2	11.8 %	S(11): 76.5; S(14): 11.8; S(15): 11.8	83	0.043	21	36	29	30	885	0	42	200	130800	3	560.942	1680.81	0	0.21	48.45	10065	10065	MS2	10/158	10	158	HEK293T	CE
Middle	B	2	QQPPPAPPALSPAsSR	7083	Unambiguous	Transcription factor SOX-11 OS=Mus musculus GN=Sox11 PE=1 SV=1 - [SOX11_MOUSE]	1	1	Q7M6Y2	S14(Phospho)	HCD		0.1429	2	3	11.8 %	S(11): 76.5; S(14): 11.8; S(15): 11.8	83	0.043	21	36	29	30	885	0	42	200	130800	3	560.942	1680.81	0	0.21	48.45	10065	10065	MS2	10/158	10	158	HEK293T	CE
High	C	2	VPAsPTLSSAAESPEGASLYDEVR	13823	Unambiguous	Transcription factor SOX-11 OS=Mus musculus GN=Sox11 PE=1 SV=1 - [SOX11_MOUSE]	1	1	Q7M6Y2	S4(Phospho)	HCD	0.1929	0	1	1	100.0 %	S(4): 100.0; T(6): 0.0; S(8): 0.0; S(9): 0.0; S(13): 0.0; S(18): 0.0; Y(20): 0.0	280	6.6e-13	27	38	31	140	1431	0	1	162	1497000	2	1257.08	2513.15	0	0.25	78.28	17775	17775	MS2	19/220	19	220	Neuro2A	NE
High	B	2	VPAsPTLSSAAESPEGASLYDEVR	13823	Unambiguous	Transcription factor SOX-11 OS=Mus musculus GN=Sox11 PE=1 SV=1 - [SOX11_MOUSE]	1	1	Q7M6Y2	S4(Phospho)	HCD	0.1791	0	1	1	100.0 %	S(4): 100.0; T(6): 0.0; S(8): 0.0; S(9): 0.0; S(13): 0.0; S(18): 0.0; Y(20): 0.0	277	3.5e-12	30	39	32	134	1752	0	0	200	667700	2	1257.08	2513.15	0	0.45	77.2	17509	17509	MS2	18/220	18	220	HEK293T	CE
High	D	2	VPAsPTLSSAAESPEGASLYDEVR	13823	Unambiguous	Transcription factor SOX-11 OS=Mus musculus GN=Sox11 PE=1 SV=1 - [SOX11_MOUSE]	1	1	Q7M6Y2	S4(Phospho)	HCD	0.0574	0	1	1	100.0 %	S(4): 100.0; T(6): 0.0; S(8): 0.0; S(9): 0.0; S(13): 0.0; S(18): 0.0; Y(20): 0.0	275	4.5e-11	31	38	31	122	1429	0	0	200	551800	2	1257.08	2513.14	0	-0.33	77.67	16961	16961	MS2	17/220	17	220	Neuro2A	CE
High	A	2	VPAsPTLSSAAESPEGASLYDEVR	13823	Unambiguous	Transcription factor SOX-11 OS=Mus musculus GN=Sox11 PE=1 SV=1 - [SOX11_MOUSE]	1	1	Q7M6Y2	S4(Phospho)	HCD	0.1852	0	1	1	100.0 %	S(4): 100.0; T(6): 0.0; S(8): 0.0; S(9): 0.0; S(13): 0.0; S(18): 0.0; Y(20): 0.0	259	2.5e-12	31	39	32	135	1752	0	0	200	955600	2	1257.08	2513.15	0	0.45	76.24	18318	18318	MS2	18/220	18	220	HEK293T	NE
High	C	2	VPAsPTLSSAAESPEGASLYDEVR	13823	Unambiguous	Transcription factor SOX-11 OS=Mus musculus GN=Sox11 PE=1 SV=1 - [SOX11_MOUSE]	1	1	Q7M6Y2	S4(Phospho)	HCD	0.024	0	1	1	100.0 %	S(4): 100.0; T(6): 0.0; S(8): 0.0; S(9): 0.0; S(13): 0.0; S(18): 0.0; Y(20): 0.0	258	2.3e-11	30	38	31	125	1432	0	0	200	560100	2	1257.08	2513.15	0	0.35	78.64	17865	17865	MS2	18/220	18	220	Neuro2A	NE
High	C	2	VPAsPTLSSAAESPEGASLYDEVR	13823	Unambiguous	Transcription factor SOX-11 OS=Mus musculus GN=Sox11 PE=1 SV=1 - [SOX11_MOUSE]	1	1	Q7M6Y2	S4(Phospho)	HCD	0.0703	0	1	1	100.0 %	S(4): 100.0; T(6): 0.0; S(8): 0.0; S(9): 0.0; S(13): 0.0; S(18): 0.0; Y(20): 0.0	258	1.1e-11	29	38	31	128	1431	0	0	200	387100	2	1257.08	2513.15	0	0.25	79.01	17963	17963	MS2	19/220	19	220	Neuro2A	NE
High	A	2	VPAsPTLSSAAESPEGASLYDEVR	13823	Unambiguous	Transcription factor SOX-11 OS=Mus musculus GN=Sox11 PE=1 SV=1 - [SOX11_MOUSE]	1	1	Q7M6Y2	S4(Phospho)	HCD	0.1799	0	1	1	100.0 %	S(4): 100.0; T(6): 0.0; S(8): 0.0; S(9): 0.0; S(13): 0.0; S(18): 0.0; Y(20): 0.0	249	1.2e-12	32	39	32	139	1757	0	2	200	321600	2	1257.08	2513.15	0	0.54	76.61	18417	18417	MS2	18/220	18	220	HEK293T	NE
High	C	2	VPASPTLSSAAEsPEGASLYDEVR	13823	Unambiguous	Transcription factor SOX-11 OS=Mus musculus GN=Sox11 PE=1 SV=1 - [SOX11_MOUSE]	1	1	Q7M6Y2	S13(Phospho)	HCD	0.3083	0	1	1	100.0 %	S(4): 0.0; T(6): 0.0; S(8): 0.0; S(9): 0.0; S(13): 100.0; S(18): 0.0; Y(20): 0.0	249	6.9e-11	29	38	31	120	1425	0	0	200	93270	2	1257.08	2513.14	0	-0.04	77.52	17578	17578	MS2	16/220	16	220	Neuro2A	NE
High	A	2	VPASPTLSSAAEsPEGASLYDEVR	13823	Unambiguous	Transcription factor SOX-11 OS=Mus musculus GN=Sox11 PE=1 SV=1 - [SOX11_MOUSE]	1	1	Q7M6Y2	S13(Phospho)	HCD	0.2551	0	1	1	100.0 %	S(4): 0.0; T(6): 0.0; S(8): 0.0; S(9): 0.0; S(13): 100.0; S(18): 0.0; Y(20): 0.0	246	1.4e-08	25	39	32	98	1758	0	0	200	112400	2	1257.08	2513.15	0	1.03	75.16	18038	18038	MS2	14/220	14	220	HEK293T	NE
High	C	2	VPAsPTLSSAAESPEGASLYDEVR	13823	Unambiguous	Transcription factor SOX-11 OS=Mus musculus GN=Sox11 PE=1 SV=1 - [SOX11_MOUSE]	1	1	Q7M6Y2	S4(Phospho)	HCD	0.0993	0	1	1	100.0 %	S(4): 100.0; T(6): 0.0; S(8): 0.0; S(9): 0.0; S(13): 0.0; S(18): 0.0; Y(20): 0.0	242	6.4e-13	29	38	31	141	1451	0	0	200	304200	2	1257.08	2513.15	0	0.84	77.91	17678	17678	MS2	20/220	20	220	Neuro2A	NE
High	D	2	VPAsPTLSSAAESPEGASLYDEVR	13823	Unambiguous	Transcription factor SOX-11 OS=Mus musculus GN=Sox11 PE=1 SV=1 - [SOX11_MOUSE]	1	1	Q7M6Y2	S4(Phospho)	HCD	0.075	0	1	1	100.0 %	S(4): 100.0; T(6): 0.0; S(8): 0.0; S(9): 0.0; S(13): 0.0; S(18): 0.0; Y(20): 0.0	237	7.8e-11	31	38	31	120	1422	0	0	200	662400	2	1257.08	2513.14	0	0.16	78.04	17060	17060	MS2	16/220	16	220	Neuro2A	CE
High	C	2	VPASPtLSSAAESPEGASLYDEVR	13823	Unconsidered	Transcription factor SOX-11 OS=Mus musculus GN=Sox11 PE=1 SV=1 - [SOX11_MOUSE]	1	1	Q7M6Y2	T6(Phospho)	HCD		0.1929	2	2	0.0 %	S(4): 100.0; T(6): 0.0; S(8): 0.0; S(9): 0.0; S(13): 0.0; S(18): 0.0; Y(20): 0.0	219	3.9e-10	27	38	31	113	1431	0	1	162	1497000	2	1257.08	2513.15	0	0.25	78.28	17775	17775	MS2	18/220	18	220	Neuro2A	NE
High	A	2	VPAsPTLSSAAESPEGASLYDEVR	13823	Unambiguous	Transcription factor SOX-11 OS=Mus musculus GN=Sox11 PE=1 SV=1 - [SOX11_MOUSE]	1	1	Q7M6Y2	S4(Phospho)	HCD	0.0152	0	1	1	100.0 %	S(4): 100.0; T(6): 0.0; S(8): 0.0; S(9): 0.0; S(13): 0.0; S(18): 0.0; Y(20): 0.0	219	5.2e-12	27	39	32	132	1774	0	0	200	237000	2	1257.08	2513.14	0	-0.52	77	18516	18516	MS2	14/220	14	220	HEK293T	NE
High	B	2	VPAsPTLSSAAESPEGASLYDEVR	13823	Unambiguous	Transcription factor SOX-11 OS=Mus musculus GN=Sox11 PE=1 SV=1 - [SOX11_MOUSE]	1	1	Q7M6Y2	S4(Phospho)	HCD	0.1172	0	1	1	100.0 %	S(4): 100.0; T(6): 0.0; S(8): 0.0; S(9): 0.0; S(13): 0.0; S(18): 0.0; Y(20): 0.0	218	1.3e-11	32	39	32	128	1751	0	0	200	187000	2	1257.08	2513.14	0	0.16	77.98	17707	17707	MS2	19/220	19	220	HEK293T	CE
High	B	2	VPAsPTLSSAAESPEGASLYDEVR	13823	Unambiguous	Transcription factor SOX-11 OS=Mus musculus GN=Sox11 PE=1 SV=1 - [SOX11_MOUSE]	1	1	Q7M6Y2	S4(Phospho)	HCD	0.176	0	1	1	100.0 %	S(4): 100.0; T(6): 0.0; S(8): 0.0; S(9): 0.0; S(13): 0.0; S(18): 0.0; Y(20): 0.0	217	2.5e-11	32	39	32	125	1760	0	0	200	207900	2	1257.08	2513.14	0	-0.33	77.58	17609	17609	MS2	17/220	17	220	HEK293T	CE
High	C	2	VPAsPTLSSAAESPEGASLYDEVR	13823	Unambiguous	Transcription factor SOX-11 OS=Mus musculus GN=Sox11 PE=1 SV=1 - [SOX11_MOUSE]	1	1	Q7M6Y2	S4(Phospho)	HCD	0.3561	0	1	2	100.0 %	S(4): 100.0; T(6): 0.0; S(8): 0.0; S(9): 0.0; S(13): 0.0; S(18): 0.0; Y(20): 0.0	211	4.4e-12	27	38	31	132	1432	0	0	200	226100	2	1257.08	2513.15	0	0.45	79.39	18064	18064	MS2	14/220	14	220	Neuro2A	NE
High	D	2	VPASPtLSSAAESPEGASLYDEVR	13823	Unambiguous	Transcription factor SOX-11 OS=Mus musculus GN=Sox11 PE=1 SV=1 - [SOX11_MOUSE]	1	1	Q7M6Y2	T6(Phospho)	HCD		0.0574	2	2	0.0 %	S(4): 100.0; T(6): 0.0; S(8): 0.0; S(9): 0.0; S(13): 0.0; S(18): 0.0; Y(20): 0.0	205	2.2e-10	31	38	31	115	1429	0	0	200	551800	2	1257.08	2513.14	0	-0.33	77.67	16961	16961	MS2	18/220	18	220	Neuro2A	CE
High	D	2	VPASPTLSSAAEsPEGASLYDEVR	13823	Unambiguous	Transcription factor SOX-11 OS=Mus musculus GN=Sox11 PE=1 SV=1 - [SOX11_MOUSE]	1	1	Q7M6Y2	S13(Phospho)	HCD	0.2211	0	1	1	100.0 %	S(4): 0.0; T(6): 0.0; S(8): 0.0; S(9): 0.0; S(13): 100.0; S(18): 0.0; Y(20): 0.0	202	2.5e-08	31	38	31	95	1460	0	5	200	84360	2	1257.07	2513.14	0	-0.82	76.96	16780	16780	MS2	24/220	24	220	Neuro2A	CE
High	C	2	VPASPtLSSAAESPEGASLYDEVR	13823	Unambiguous	Transcription factor SOX-11 OS=Mus musculus GN=Sox11 PE=1 SV=1 - [SOX11_MOUSE]	1	1	Q7M6Y2	T6(Phospho)	HCD		0.0993	2	2	0.0 %	S(4): 100.0; T(6): 0.0; S(8): 0.0; S(9): 0.0; S(13): 0.0; S(18): 0.0; Y(20): 0.0	201	1.6e-11	29	38	31	127	1451	0	0	200	304200	2	1257.08	2513.15	0	0.84	77.91	17678	17678	MS2	19/220	19	220	Neuro2A	NE
High	D	2	VPAsPTLSSAAESPEGASLYDEVR	13823	Unambiguous	Transcription factor SOX-11 OS=Mus musculus GN=Sox11 PE=1 SV=1 - [SOX11_MOUSE]	1	1	Q7M6Y2	S4(Phospho)	HCD	0.0382	0	1	1	100.0 %	S(4): 100.0; T(6): 0.0; S(8): 0.0; S(9): 0.0; S(13): 0.0; S(18): 0.0; Y(20): 0.0	201	5.8e-12	28	38	31	131	1426	0	0	200	195800	2	1257.08	2513.14	0	-0.23	78.43	17160	17160	MS2	19/220	19	220	Neuro2A	CE
High	B	2	VPAsPTLSSAAESPEGASLYDEVR	13823	Unambiguous	Transcription factor SOX-11 OS=Mus musculus GN=Sox11 PE=1 SV=1 - [SOX11_MOUSE]	1	1	Q7M6Y2	S4(Phospho)	HCD	0.1095	0	1	1	100.0 %	S(4): 100.0; T(6): 0.0; S(8): 0.0; S(9): 0.0; S(13): 0.0; S(18): 0.0; Y(20): 0.0	201	1.9e-12	32	39	32	137	1755	0	0	200	104300	2	1257.08	2513.14	0	-0.23	78.33	17795	17795	MS2	18/220	18	220	HEK293T	CE
High	C	2	VPASPtLSSAAESPEGASLYDEVR	13823	Unambiguous	Transcription factor SOX-11 OS=Mus musculus GN=Sox11 PE=1 SV=1 - [SOX11_MOUSE]	1	1	Q7M6Y2	T6(Phospho)	HCD		0.0703	2	2	0.0 %	S(4): 100.0; T(6): 0.0; S(8): 0.0; S(9): 0.0; S(13): 0.0; S(18): 0.0; Y(20): 0.0	198	9.8e-11	29	38	31	119	1431	0	0	200	387100	2	1257.08	2513.15	0	0.25	79.01	17963	17963	MS2	18/220	18	220	Neuro2A	NE
High	B	2	VPASPtLSSAAESPEGASLYDEVR	13823	Unconsidered	Transcription factor SOX-11 OS=Mus musculus GN=Sox11 PE=1 SV=1 - [SOX11_MOUSE]	1	1	Q7M6Y2	T6(Phospho)	HCD		0.1791	2	2	0.0 %	S(4): 100.0; T(6): 0.0; S(8): 0.0; S(9): 0.0; S(13): 0.0; S(18): 0.0; Y(20): 0.0	198	8.2e-10	30	39	32	110	1752	0	0	200	667700	2	1257.08	2513.15	0	0.45	77.2	17509	17509	MS2	18/220	18	220	HEK293T	CE
High	C	2	VPAsPTLSSAAESPEGASLYDEVR	13823	Unambiguous	Transcription factor SOX-11 OS=Mus musculus GN=Sox11 PE=1 SV=1 - [SOX11_MOUSE]	1	1	Q7M6Y2	S4(Phospho)	HCD	0.1913	0	1	1	100.0 %	S(4): 100.0; T(6): 0.0; S(8): 0.0; S(9): 0.0; S(13): 0.0; S(18): 0.0; Y(20): 0.0	193	2.3e-10	26	38	31	115	1426	0	0	200	138800	2	1257.08	2513.14	0	-0.14	79.76	18162	18162	MS2	17/220	17	220	Neuro2A	NE
High	A	2	VPAsPTLSSAAESPEGASLYDEVR	13823	Unambiguous	Transcription factor SOX-11 OS=Mus musculus GN=Sox11 PE=1 SV=1 - [SOX11_MOUSE]	1	1	Q7M6Y2	S4(Phospho)	HCD	0.0974	0	1	1	100.0 %	S(4): 100.0; T(6): 0.0; S(8): 0.0; S(9): 0.0; S(13): 0.0; S(18): 0.0; Y(20): 0.0	192	3.5e-14	32	39	32	154	1801	0	0	200	99190	2	1257.07	2513.14	0	-1.5	75.88	18224	18224	MS2	19/220	19	220	HEK293T	NE
High	A	2	VPASPtLSSAAESPEGASLYDEVR	13823	Unconsidered	Transcription factor SOX-11 OS=Mus musculus GN=Sox11 PE=1 SV=1 - [SOX11_MOUSE]	1	1	Q7M6Y2	T6(Phospho)	HCD		0.1852	2	2	0.0 %	S(4): 100.0; T(6): 0.0; S(8): 0.0; S(9): 0.0; S(13): 0.0; S(18): 0.0; Y(20): 0.0	191	9.2e-10	31	39	32	110	1752	0	0	200	955600	2	1257.08	2513.15	0	0.45	76.24	18318	18318	MS2	17/220	17	220	HEK293T	NE
High	C	2	VPASPtLSSAAESPEGASLYDEVR	13823	Unambiguous	Transcription factor SOX-11 OS=Mus musculus GN=Sox11 PE=1 SV=1 - [SOX11_MOUSE]	1	1	Q7M6Y2	T6(Phospho)	HCD		0.024	2	2	0.0 %	S(4): 100.0; T(6): 0.0; S(8): 0.0; S(9): 0.0; S(13): 0.0; S(18): 0.0; Y(20): 0.0	191	4.3e-11	30	38	31	122	1432	0	0	200	560100	2	1257.08	2513.15	0	0.35	78.64	17865	17865	MS2	21/220	21	220	Neuro2A	NE
High	C	2	VPASPTLsSAAESPEGASLYDEVR	13823	Unconsidered	Transcription factor SOX-11 OS=Mus musculus GN=Sox11 PE=1 SV=1 - [SOX11_MOUSE]	1	1	Q7M6Y2	S8(Phospho)	HCD		0.3071	3	3	0.0 %	S(4): 100.0; T(6): 0.0; S(8): 0.0; S(9): 0.0; S(13): 0.0; S(18): 0.0; Y(20): 0.0	190	1.5e-08	27	38	31	97	1431	0	1	162	1497000	2	1257.08	2513.15	0	0.25	78.28	17775	17775	MS2	20/220	20	220	Neuro2A	NE
High	A	2	VPASPtLSSAAESPEGASLYDEVR	13823	Unconsidered	Transcription factor SOX-11 OS=Mus musculus GN=Sox11 PE=1 SV=1 - [SOX11_MOUSE]	1	1	Q7M6Y2	T6(Phospho)	HCD		0.1799	2	2	0.0 %	S(4): 100.0; T(6): 0.0; S(8): 0.0; S(9): 0.0; S(13): 0.0; S(18): 0.0; Y(20): 0.0	189	3.8e-10	32	39	32	114	1757	0	2	200	321600	2	1257.08	2513.15	0	0.54	76.61	18417	18417	MS2	19/220	19	220	HEK293T	NE
High	C	2	VPASPTLSSAAESPEGAsLYDEVR	13823	Unconsidered	Transcription factor SOX-11 OS=Mus musculus GN=Sox11 PE=1 SV=1 - [SOX11_MOUSE]	1	1	Q7M6Y2	S18(Phospho)	HCD		0.4167	4	4	0.0 %	S(4): 0.0; T(6): 0.0; S(8): 0.0; S(9): 0.0; S(13): 100.0; S(18): 0.0; Y(20): 0.0	188	7.1e-06	29	38	31	70	1425	0	0	200	93270	2	1257.08	2513.14	0	-0.04	77.52	17578	17578	MS2	12/220	12	220	Neuro2A	NE
High	A	2	VPAsPTLSSAAESPEGASLYDEVR	13823	Unambiguous	Transcription factor SOX-11 OS=Mus musculus GN=Sox11 PE=1 SV=1 - [SOX11_MOUSE]	1	1	Q7M6Y2	S4(Phospho)	HCD	0.0926	0	1	1	100.0 %	S(4): 100.0; T(6): 0.0; S(8): 0.0; S(9): 0.0; S(13): 0.0; S(18): 0.0; Y(20): 0.0	186	1.5e-09	31	39	32	108	1757	0	0	200	135800	2	1257.08	2513.15	0	0.84	77.38	18615	18615	MS2	18/220	18	220	HEK293T	NE
High	A	2	VPASPTLSSAAESPEGAsLYDEVR	13823	Unconsidered	Transcription factor SOX-11 OS=Mus musculus GN=Sox11 PE=1 SV=1 - [SOX11_MOUSE]	1	1	Q7M6Y2	S18(Phospho)	HCD		0.3571	4	4	0.0 %	S(4): 0.0; T(6): 0.0; S(8): 0.0; S(9): 0.0; S(13): 100.0; S(18): 0.0; Y(20): 0.0	185	4.4e-05	25	39	32	63	1758	0	0	200	112400	2	1257.08	2513.15	0	1.03	75.16	18038	18038	MS2	20/220	20	220	HEK293T	NE
High	A	2	VPAsPTLSSAAESPEGASLYDEVR	13823	Unambiguous	Transcription factor SOX-11 OS=Mus musculus GN=Sox11 PE=1 SV=1 - [SOX11_MOUSE]	1	1	Q7M6Y2	S4(Phospho)	HCD	0.2583	0	1	2	100.0 %	S(4): 100.0; T(6): 0.0; S(8): 0.0; S(9): 0.0; S(13): 0.0; S(18): 0.0; Y(20): 0.0	185	9.9e-11	29	39	32	120	1813	0	0	200	162300	2	1257.07	2513.14	0	-2.37	77.77	18717	18717	MS2	13/220	13	220	HEK293T	NE
High	C	2	VPASPTLSsAAESPEGASLYDEVR	13823	Unconsidered	Transcription factor SOX-11 OS=Mus musculus GN=Sox11 PE=1 SV=1 - [SOX11_MOUSE]	1	1	Q7M6Y2	S9(Phospho)	HCD		0.3214	4	4	0.0 %	S(4): 100.0; T(6): 0.0; S(8): 0.0; S(9): 0.0; S(13): 0.0; S(18): 0.0; Y(20): 0.0	181	2.4e-08	27	38	31	95	1431	0	1	162	1497000	2	1257.08	2513.15	0	0.25	78.28	17775	17775	MS2	20/220	20	220	Neuro2A	NE
High	D	2	VPASPtLSSAAESPEGASLYDEVR	13823	Unambiguous	Transcription factor SOX-11 OS=Mus musculus GN=Sox11 PE=1 SV=1 - [SOX11_MOUSE]	1	1	Q7M6Y2	T6(Phospho)	HCD		0.075	2	2	0.0 %	S(4): 100.0; T(6): 0.0; S(8): 0.0; S(9): 0.0; S(13): 0.0; S(18): 0.0; Y(20): 0.0	179	5.5e-10	31	38	31	111	1422	0	0	200	662400	2	1257.08	2513.14	0	0.16	78.04	17060	17060	MS2	18/220	18	220	Neuro2A	CE
High	B	2	VPASPtLSSAAESPEGASLYDEVR	13823	Unconsidered	Transcription factor SOX-11 OS=Mus musculus GN=Sox11 PE=1 SV=1 - [SOX11_MOUSE]	1	1	Q7M6Y2	T6(Phospho)	HCD		0.176	2	2	0.0 %	S(4): 100.0; T(6): 0.0; S(8): 0.0; S(9): 0.0; S(13): 0.0; S(18): 0.0; Y(20): 0.0	179	4.7e-09	32	39	32	103	1760	0	0	200	207900	2	1257.08	2513.14	0	-0.33	77.58	17609	17609	MS2	17/220	17	220	HEK293T	CE
High	C	2	VPASPTLSSAAEsPEGASLYDEVR	13823	Unambiguous	Transcription factor SOX-11 OS=Mus musculus GN=Sox11 PE=1 SV=1 - [SOX11_MOUSE]	1	1	Q7M6Y2	S13(Phospho)	HCD	0.1979	0	1	1	100.0 %	S(4): 0.0; T(6): 0.0; S(8): 0.0; S(9): 0.0; S(13): 100.0; S(18): 0.0; Y(20): 0.0	174	1.7e-08	31	38	31	96	1478	0	17	200	194500	3	838.385	2513.14	0	-1.28	77.11	17474	17474	MS2	22/220	22	220	Neuro2A	NE
High	B	2	VPASPTLSSAAEsPEGASLYDEVR	13823	Unambiguous	Transcription factor SOX-11 OS=Mus musculus GN=Sox11 PE=1 SV=1 - [SOX11_MOUSE]	1	1	Q7M6Y2	S13(Phospho)	HCD	0.0556	0	1	1	100.0 %	S(4): 0.0; T(6): 0.0; S(8): 0.0; S(9): 0.0; S(13): 100.0; S(18): 0.0; Y(20): 0.0	173	1.4e-09	26	39	32	108	1754	0	0	200	48390	2	1257.08	2513.15	0	1.13	76.45	17315	17315	MS2	15/220	15	220	HEK293T	CE
High	B	2	VPASPtLSSAAESPEGASLYDEVR	13823	Unambiguous	Transcription factor SOX-11 OS=Mus musculus GN=Sox11 PE=1 SV=1 - [SOX11_MOUSE]	1	1	Q7M6Y2	T6(Phospho)	HCD		0.1172	2	2	0.0 %	S(4): 100.0; T(6): 0.0; S(8): 0.0; S(9): 0.0; S(13): 0.0; S(18): 0.0; Y(20): 0.0	171	4.2e-10	32	39	32	113	1751	0	0	200	187000	2	1257.08	2513.14	0	0.16	77.98	17707	17707	MS2	18/220	18	220	HEK293T	CE
High	C	2	VPASPTLsSAAESPEGASLYDEVR	13823	Unconsidered	Transcription factor SOX-11 OS=Mus musculus GN=Sox11 PE=1 SV=1 - [SOX11_MOUSE]	1	1	Q7M6Y2	S8(Phospho)	HCD		0.3438	3	3	0.0 %	S(4): 100.0; T(6): 0.0; S(8): 0.0; S(9): 0.0; S(13): 0.0; S(18): 0.0; Y(20): 0.0	170	2.8e-07	29	38	31	84	1431	0	0	200	387100	2	1257.08	2513.15	0	0.25	79.01	17963	17963	MS2	17/220	17	220	Neuro2A	NE
High	C	2	VPASPTLSSAAESPEGASLyDEVR	13823	Unconsidered	Transcription factor SOX-11 OS=Mus musculus GN=Sox11 PE=1 SV=1 - [SOX11_MOUSE]	1	1	Q7M6Y2	Y20(Phospho)	HCD		0.625	7	7	0.0 %	S(4): 0.0; T(6): 0.0; S(8): 0.0; S(9): 0.0; S(13): 100.0; S(18): 0.0; Y(20): 0.0	169	0.0024	29	38	31	45	1425	0	0	200	93270	2	1257.08	2513.14	0	-0.04	77.52	17578	17578	MS2	19/220	19	220	Neuro2A	NE
High	D	2	VPASPTLsSAAESPEGASLYDEVR	13823	Unconsidered	Transcription factor SOX-11 OS=Mus musculus GN=Sox11 PE=1 SV=1 - [SOX11_MOUSE]	1	1	Q7M6Y2	S8(Phospho)	HCD		0.2377	3	3	0.0 %	S(4): 100.0; T(6): 0.0; S(8): 0.0; S(9): 0.0; S(13): 0.0; S(18): 0.0; Y(20): 0.0	169	3.7e-08	31	38	31	93	1429	0	0	200	551800	2	1257.08	2513.14	0	-0.33	77.67	16961	16961	MS2	19/220	19	220	Neuro2A	CE
High	C	2	VPASPTLSSAAEsPEGASLYDEVR	13823	Unambiguous	Transcription factor SOX-11 OS=Mus musculus GN=Sox11 PE=1 SV=1 - [SOX11_MOUSE]	1	1	Q7M6Y2	S13(Phospho)	HCD	0.1753	0	1	1	100.0 %	S(4): 0.0; T(6): 0.0; S(8): 0.0; S(9): 0.0; S(13): 100.0; S(18): 0.0; Y(20): 0.0	167	1.5e-08	31	38	31	97	1423	0	7	200	446500	3	838.386	2513.14	0	0.17	77.48	17567	17567	MS2	12/220	12	220	Neuro2A	NE
High	A	2	VPASPTLSSAAESPEGASLyDEVR	13823	Unconsidered	Transcription factor SOX-11 OS=Mus musculus GN=Sox11 PE=1 SV=1 - [SOX11_MOUSE]	1	1	Q7M6Y2	Y20(Phospho)	HCD		0.5816	7	7	0.0 %	S(4): 0.0; T(6): 0.0; S(8): 0.0; S(9): 0.0; S(13): 100.0; S(18): 0.0; Y(20): 0.0	167	0.0076	25	39	32	41	1758	0	0	200	112400	2	1257.08	2513.15	0	1.03	75.16	18038	18038	MS2	18/220	18	220	HEK293T	NE
High	C	2	VPASPtLSSAAESPEGASLYDEVR	13823	Unambiguous	Transcription factor SOX-11 OS=Mus musculus GN=Sox11 PE=1 SV=1 - [SOX11_MOUSE]	1	1	Q7M6Y2	T6(Phospho)	HCD	0.3561	0	1	1	0.0 %	S(4): 100.0; T(6): 0.0; S(8): 0.0; S(9): 0.0; S(13): 0.0; S(18): 0.0; Y(20): 0.0	164	4.4e-12	27	38	31	132	1432	0	0	200	226100	2	1257.08	2513.15	0	0.45	79.39	18064	18064	MS2	14/220	14	220	Neuro2A	NE
High	D	2	VPASPTLSSAAESPEGAsLYDEVR	13823	Unconsidered	Transcription factor SOX-11 OS=Mus musculus GN=Sox11 PE=1 SV=1 - [SOX11_MOUSE]	1	1	Q7M6Y2	S18(Phospho)	HCD		0.3368	4	4	0.0 %	S(4): 0.0; T(6): 0.0; S(8): 0.0; S(9): 0.0; S(13): 100.0; S(18): 0.0; Y(20): 0.0	163	4e-05	31	38	31	63	1460	0	5	200	84360	2	1257.07	2513.14	0	-0.82	76.96	16780	16780	MS2	19/220	19	220	Neuro2A	CE
High	A	2	VPASPtLSSAAESPEGASLYDEVR	13823	Unambiguous	Transcription factor SOX-11 OS=Mus musculus GN=Sox11 PE=1 SV=1 - [SOX11_MOUSE]	1	1	Q7M6Y2	T6(Phospho)	HCD		0.0152	2	2	0.0 %	S(4): 100.0; T(6): 0.0; S(8): 0.0; S(9): 0.0; S(13): 0.0; S(18): 0.0; Y(20): 0.0	162	9.2e-12	27	39	32	130	1774	0	0	200	237000	2	1257.08	2513.14	0	-0.52	77	18516	18516	MS2	15/220	15	220	HEK293T	NE
High	B	2	VPASPTLsSAAESPEGASLYDEVR	13823	Unconsidered	Transcription factor SOX-11 OS=Mus musculus GN=Sox11 PE=1 SV=1 - [SOX11_MOUSE]	1	1	Q7M6Y2	S8(Phospho)	HCD		0.3881	3	3	0.0 %	S(4): 100.0; T(6): 0.0; S(8): 0.0; S(9): 0.0; S(13): 0.0; S(18): 0.0; Y(20): 0.0	162	5.7e-07	30	39	32	82	1752	0	0	200	667700	2	1257.08	2513.15	0	0.45	77.2	17509	17509	MS2	18/220	18	220	HEK293T	CE
High	C	2	VPASPTLSsAAESPEGASLYDEVR	13823	Unconsidered	Transcription factor SOX-11 OS=Mus musculus GN=Sox11 PE=1 SV=1 - [SOX11_MOUSE]	1	1	Q7M6Y2	S9(Phospho)	HCD		0.375	4	4	0.0 %	S(4): 100.0; T(6): 0.0; S(8): 0.0; S(9): 0.0; S(13): 0.0; S(18): 0.0; Y(20): 0.0	161	7e-07	29	38	31	80	1431	0	0	200	387100	2	1257.08	2513.15	0	0.25	79.01	17963	17963	MS2	18/220	18	220	Neuro2A	NE
High	D	2	VPASPTLSSAAEsPEGASLYDEVR	13823	Unambiguous	Transcription factor SOX-11 OS=Mus musculus GN=Sox11 PE=1 SV=1 - [SOX11_MOUSE]	1	1	Q7M6Y2	S13(Phospho)	HCD	0.0108	0	1	1	100.0 %	S(4): 0.0; T(6): 0.0; S(8): 0.0; S(9): 0.0; S(13): 100.0; S(18): 0.0; Y(20): 0.0	161	3.8e-08	30	38	31	93	1476	0	33	200	180500	3	838.385	2513.14	0	-1.14	76.91	16768	16768	MS2	25/220	25	220	Neuro2A	CE
High	B	2	VPASPtLSSAAESPEGASLYDEVR	13823	Unambiguous	Transcription factor SOX-11 OS=Mus musculus GN=Sox11 PE=1 SV=1 - [SOX11_MOUSE]	1	1	Q7M6Y2	T6(Phospho)	HCD		0.1095	2	2	0.0 %	S(4): 100.0; T(6): 0.0; S(8): 0.0; S(9): 0.0; S(13): 0.0; S(18): 0.0; Y(20): 0.0	160	5.7e-11	32	39	32	122	1755	0	0	200	104300	2	1257.08	2513.14	0	-0.23	78.33	17795	17795	MS2	17/220	17	220	HEK293T	CE
High	D	2	VPASPTLSsAAESPEGASLYDEVR	13823	Unconsidered	Transcription factor SOX-11 OS=Mus musculus GN=Sox11 PE=1 SV=1 - [SOX11_MOUSE]	1	1	Q7M6Y2	S9(Phospho)	HCD		0.2541	4	4	0.0 %	S(4): 100.0; T(6): 0.0; S(8): 0.0; S(9): 0.0; S(13): 0.0; S(18): 0.0; Y(20): 0.0	160	5.9e-08	31	38	31	91	1429	0	0	200	551800	2	1257.08	2513.14	0	-0.33	77.67	16961	16961	MS2	19/220	19	220	Neuro2A	CE
High	B	2	VPASPTLSSAAEsPEGASLYDEVR	13823	Unambiguous	Transcription factor SOX-11 OS=Mus musculus GN=Sox11 PE=1 SV=1 - [SOX11_MOUSE]	1	1	Q7M6Y2	S13(Phospho)	HCD	0.2558	0	1	1	100.0 %	S(4): 0.0; T(6): 0.0; S(8): 0.0; S(9): 0.0; S(13): 100.0; S(18): 0.0; Y(20): 0.0	159	2.2e-07	28	39	32	86	1769	0	21	200	234600	3	838.386	2513.14	0	-0.41	76.39	17301	17301	MS2	13/220	13	220	HEK293T	CE
High	D	2	VPASPTLSSAAEsPEGASLYDEVR	13823	Unambiguous	Transcription factor SOX-11 OS=Mus musculus GN=Sox11 PE=1 SV=1 - [SOX11_MOUSE]	1	1	Q7M6Y2	S13(Phospho)	HCD	0.2745	0	1	1	100.0 %	S(4): 0.0; T(6): 0.0; S(8): 0.0; S(9): 0.0; S(13): 100.0; S(18): 0.0; Y(20): 0.0	158	4.5e-09	31	38	31	102	1423	0	6	200	320800	3	838.386	2513.14	0	0.17	77.28	16862	16862	MS2	24/220	24	220	Neuro2A	CE
High	A	2	VPASPTLSsAAESPEGASLYDEVR	13823	Unconsidered	Transcription factor SOX-11 OS=Mus musculus GN=Sox11 PE=1 SV=1 - [SOX11_MOUSE]	1	1	Q7M6Y2	S9(Phospho)	HCD		0.2551	2	2	0.0 %	S(4): 0.0; T(6): 0.0; S(8): 0.0; S(9): 0.0; S(13): 100.0; S(18): 0.0; Y(20): 0.0	158	4.8e-06	25	39	32	73	1758	0	0	200	112400	2	1257.08	2513.15	0	1.03	75.16	18038	18038	MS2	12/220	12	220	HEK293T	NE
High	A	2	VPASPtLSSAAESPEGASLYDEVR	13823	Unambiguous	Transcription factor SOX-11 OS=Mus musculus GN=Sox11 PE=1 SV=1 - [SOX11_MOUSE]	1	1	Q7M6Y2	T6(Phospho)	HCD		0.0974	2	2	0.0 %	S(4): 100.0; T(6): 0.0; S(8): 0.0; S(9): 0.0; S(13): 0.0; S(18): 0.0; Y(20): 0.0	156	1.2e-12	32	39	32	139	1801	0	0	200	99190	2	1257.07	2513.14	0	-1.5	75.88	18224	18224	MS2	14/220	14	220	HEK293T	NE
High	D	2	VPAsPTLSSAAESPEGASLYDEVR	13823	Unambiguous	Transcription factor SOX-11 OS=Mus musculus GN=Sox11 PE=1 SV=1 - [SOX11_MOUSE]	1	1	Q7M6Y2	S4(Phospho)	HCD	0.0171	0	1	1	99.9 %	S(4): 99.9; T(6): 0.1; S(8): 0.0; S(9): 0.0; S(13): 0.0; S(18): 0.0; Y(20): 0.0	156	1.4e-10	26	38	31	117	1426	0	8	200	72910	2	1257.08	2513.14	0	-0.23	78.91	17279	17279	MS2	17/220	17	220	Neuro2A	CE
High	A	2	VPASPTLsSAAESPEGASLYDEVR	13823	Unconsidered	Transcription factor SOX-11 OS=Mus musculus GN=Sox11 PE=1 SV=1 - [SOX11_MOUSE]	1	1	Q7M6Y2	S8(Phospho)	HCD		0.3037	3	3	0.0 %	S(4): 100.0; T(6): 0.0; S(8): 0.0; S(9): 0.0; S(13): 0.0; S(18): 0.0; Y(20): 0.0	156	3.3e-08	31	39	32	94	1752	0	0	200	955600	2	1257.08	2513.15	0	0.45	76.24	18318	18318	MS2	19/220	19	220	HEK293T	NE
High	C	2	VPASPTLsSAAESPEGASLYDEVR	13823	Unconsidered	Transcription factor SOX-11 OS=Mus musculus GN=Sox11 PE=1 SV=1 - [SOX11_MOUSE]	1	1	Q7M6Y2	S8(Phospho)	HCD		0.152	3	3	0.0 %	S(4): 100.0; T(6): 0.0; S(8): 0.0; S(9): 0.0; S(13): 0.0; S(18): 0.0; Y(20): 0.0	155	1.6e-09	30	38	31	106	1432	0	0	200	560100	2	1257.08	2513.15	0	0.35	78.64	17865	17865	MS2	20/220	20	220	Neuro2A	NE
High	D	2	VPASPtLSSAAESPEGASLYDEVR	13823	Unambiguous	Transcription factor SOX-11 OS=Mus musculus GN=Sox11 PE=1 SV=1 - [SOX11_MOUSE]	1	1	Q7M6Y2	T6(Phospho)	HCD		0.0382	2	2	0.0 %	S(4): 100.0; T(6): 0.0; S(8): 0.0; S(9): 0.0; S(13): 0.0; S(18): 0.0; Y(20): 0.0	155	1.8e-11	28	38	31	126	1426	0	0	200	195800	2	1257.08	2513.14	0	-0.23	78.43	17160	17160	MS2	19/220	19	220	Neuro2A	CE
High	C	2	VPASPTLSsAAESPEGASLYDEVR	13823	Unconsidered	Transcription factor SOX-11 OS=Mus musculus GN=Sox11 PE=1 SV=1 - [SOX11_MOUSE]	1	1	Q7M6Y2	S9(Phospho)	HCD		0.1986	3	3	0.0 %	S(4): 100.0; T(6): 0.0; S(8): 0.0; S(9): 0.0; S(13): 0.0; S(18): 0.0; Y(20): 0.0	154	3.7e-10	29	38	31	113	1451	0	0	200	304200	2	1257.08	2513.15	0	0.84	77.91	17678	17678	MS2	14/220	14	220	Neuro2A	NE
High	C	2	VPASPTLsSAAESPEGASLYDEVR	13823	Unconsidered	Transcription factor SOX-11 OS=Mus musculus GN=Sox11 PE=1 SV=1 - [SOX11_MOUSE]	1	1	Q7M6Y2	S8(Phospho)	HCD		0.1986	3	4	0.0 %	S(4): 100.0; T(6): 0.0; S(8): 0.0; S(9): 0.0; S(13): 0.0; S(18): 0.0; Y(20): 0.0	154	3.7e-10	29	38	31	113	1451	0	0	200	304200	2	1257.08	2513.15	0	0.84	77.91	17678	17678	MS2	14/220	14	220	Neuro2A	NE
High	B	2	VPAsPTLSSAAESPEGASLYDEVR	13823	Unambiguous	Transcription factor SOX-11 OS=Mus musculus GN=Sox11 PE=1 SV=1 - [SOX11_MOUSE]	1	1	Q7M6Y2	S4(Phospho)	HCD	0.0827	0	1	1	99.8 %	S(4): 99.8; T(6): 0.2; S(8): 0.0; S(9): 0.0; S(13): 0.0; S(18): 0.0; Y(20): 0.0	154	4.8e-12	29	39	32	133	1779	0	7	200	110400	2	1257.07	2513.14	0	-0.82	76.83	17413	17413	MS2	14/220	14	220	HEK293T	CE
High	D	2	VPASPTLSSAAESPEGASLyDEVR	13823	Unconsidered	Transcription factor SOX-11 OS=Mus musculus GN=Sox11 PE=1 SV=1 - [SOX11_MOUSE]	1	1	Q7M6Y2	Y20(Phospho)	HCD		0.5474	7	7	0.0 %	S(4): 0.0; T(6): 0.0; S(8): 0.0; S(9): 0.0; S(13): 100.0; S(18): 0.0; Y(20): 0.0	154	0.0039	31	38	31	43	1460	0	5	200	84360	2	1257.07	2513.14	0	-0.82	76.96	16780	16780	MS2	23/220	23	220	Neuro2A	CE
High	B	2	VPASPTLSsAAESPEGASLYDEVR	13823	Unconsidered	Transcription factor SOX-11 OS=Mus musculus GN=Sox11 PE=1 SV=1 - [SOX11_MOUSE]	1	1	Q7M6Y2	S9(Phospho)	HCD		0.403	4	4	0.0 %	S(4): 100.0; T(6): 0.0; S(8): 0.0; S(9): 0.0; S(13): 0.0; S(18): 0.0; Y(20): 0.0	154	9e-07	30	39	32	80	1752	0	0	200	667700	2	1257.08	2513.15	0	0.45	77.2	17509	17509	MS2	18/220	18	220	HEK293T	CE
High	C	2	VPAsPTLSSAAESPEGASLYDEVR	13823	Unambiguous	Transcription factor SOX-11 OS=Mus musculus GN=Sox11 PE=1 SV=1 - [SOX11_MOUSE]	1	1	Q7M6Y2	S4(Phospho)	HCD	0.0116	0	1	1	86.7 %	S(4): 86.7; T(6): 13.2; S(8): 0.1; S(9): 0.1; S(13): 0.0; S(18): 0.0; Y(20): 0.0	152	2e-07	31	38	31	86	1442	0	1	200	705400	3	838.387	2513.15	0	0.61	77.86	17665	17665	MS2	25/220	25	220	Neuro2A	NE
High	A	2	VPASPTLsSAAESPEGASLYDEVR	13823	Unconsidered	Transcription factor SOX-11 OS=Mus musculus GN=Sox11 PE=1 SV=1 - [SOX11_MOUSE]	1	1	Q7M6Y2	S8(Phospho)	HCD		0.3453	3	3	0.0 %	S(4): 100.0; T(6): 0.0; S(8): 0.0; S(9): 0.0; S(13): 0.0; S(18): 0.0; Y(20): 0.0	152	6.6e-08	32	39	32	91	1757	0	2	200	321600	2	1257.08	2513.15	0	0.54	76.61	18417	18417	MS2	18/220	18	220	HEK293T	NE
High	B	2	VPASPTLsSAAESPEGASLYDEVR	13823	Unconsidered	Transcription factor SOX-11 OS=Mus musculus GN=Sox11 PE=1 SV=1 - [SOX11_MOUSE]	1	1	Q7M6Y2	S8(Phospho)	HCD		0.328	3	3	0.0 %	S(4): 100.0; T(6): 0.0; S(8): 0.0; S(9): 0.0; S(13): 0.0; S(18): 0.0; Y(20): 0.0	152	3.8e-07	32	39	32	84	1760	0	0	200	207900	2	1257.08	2513.14	0	-0.33	77.58	17609	17609	MS2	18/220	18	220	HEK293T	CE
High	C	2	VPASPTLSsAAESPEGASLYDEVR	13823	Unconsidered	Transcription factor SOX-11 OS=Mus musculus GN=Sox11 PE=1 SV=1 - [SOX11_MOUSE]	1	1	Q7M6Y2	S9(Phospho)	HCD		0.3083	2	2	0.0 %	S(4): 0.0; T(6): 0.0; S(8): 0.0; S(9): 0.0; S(13): 100.0; S(18): 0.0; Y(20): 0.0	151	3.9e-07	29	38	31	83	1425	0	0	200	93270	2	1257.08	2513.14	0	-0.04	77.52	17578	17578	MS2	13/220	13	220	Neuro2A	NE
High	A	2	VPASPTLSSAAEsPEGASLYDEVR	13823	Unambiguous	Transcription factor SOX-11 OS=Mus musculus GN=Sox11 PE=1 SV=1 - [SOX11_MOUSE]	1	1	Q7M6Y2	S13(Phospho)	HCD	0.2258	0	1	1	100.0 %	S(4): 0.0; T(6): 0.0; S(8): 0.0; S(9): 0.0; S(13): 100.0; S(18): 0.0; Y(20): 0.0	151	5.2e-05	24	39	32	62	1759	0	56	200	277800	3	838.388	2513.15	0	1.85	75.19	18045	18045	MS2	22/220	22	220	HEK293T	NE
High	D	2	VPASPTLSSAAEsPEGASLYDEVR	13823	Unambiguous	Transcription factor SOX-11 OS=Mus musculus GN=Sox11 PE=1 SV=1 - [SOX11_MOUSE]	1	1	Q7M6Y2	S13(Phospho)	HCD	0.3626	0	1	1	100.0 %	S(4): 0.0; T(6): 0.0; S(8): 0.0; S(9): 0.0; S(13): 100.0; S(18): 0.0; Y(20): 0.0	150	5.6e-08	26	38	31	91	1422	0	0	200	70940	2	1257.08	2513.14	0	0.16	77.33	16874	16874	MS2	11/220	11	220	Neuro2A	CE
High	A	2	VPASPtLSSAAESPEGASLYDEVR	13823	Unambiguous	Transcription factor SOX-11 OS=Mus musculus GN=Sox11 PE=1 SV=1 - [SOX11_MOUSE]	1	1	Q7M6Y2	T6(Phospho)	HCD		0.0926	2	2	0.0 %	S(4): 100.0; T(6): 0.0; S(8): 0.0; S(9): 0.0; S(13): 0.0; S(18): 0.0; Y(20): 0.0	149	1.3e-08	31	39	32	98	1757	0	0	200	135800	2	1257.08	2513.15	0	0.84	77.38	18615	18615	MS2	17/220	17	220	HEK293T	NE
High	B	2	VPASPTLSSAAEsPEGASLYDEVR	13823	Unambiguous	Transcription factor SOX-11 OS=Mus musculus GN=Sox11 PE=1 SV=1 - [SOX11_MOUSE]	1	1	Q7M6Y2	S13(Phospho)	HCD	0.3	0	1	1	100.0 %	S(4): 0.0; T(6): 0.0; S(8): 0.0; S(9): 0.0; S(13): 100.0; S(18): 0.0; Y(20): 0.0	149	9.6e-09	26	39	32	100	1774	0	0	200	26480	2	1257.08	2513.14	0	-0.52	76.08	17222	17222	MS2	14/220	14	220	HEK293T	CE
High	A	2	VPASPTLSsAAESPEGASLYDEVR	13823	Unconsidered	Transcription factor SOX-11 OS=Mus musculus GN=Sox11 PE=1 SV=1 - [SOX11_MOUSE]	1	1	Q7M6Y2	S9(Phospho)	HCD		0.3185	4	4	0.0 %	S(4): 100.0; T(6): 0.0; S(8): 0.0; S(9): 0.0; S(13): 0.0; S(18): 0.0; Y(20): 0.0	147	5.4e-08	31	39	32	92	1752	0	0	200	955600	2	1257.08	2513.15	0	0.45	76.24	18318	18318	MS2	19/220	19	220	HEK293T	NE
High	C	2	VPASPTLSsAAESPEGASLYDEVR	13823	Unconsidered	Transcription factor SOX-11 OS=Mus musculus GN=Sox11 PE=1 SV=1 - [SOX11_MOUSE]	1	1	Q7M6Y2	S9(Phospho)	HCD		0.168	4	4	0.0 %	S(4): 100.0; T(6): 0.0; S(8): 0.0; S(9): 0.0; S(13): 0.0; S(18): 0.0; Y(20): 0.0	147	2.7e-09	30	38	31	104	1432	0	0	200	560100	2	1257.08	2513.15	0	0.35	78.64	17865	17865	MS2	20/220	20	220	Neuro2A	NE
High	A	2	VPASPtLSSAAESPEGASLYDEVR	13823	Unambiguous	Transcription factor SOX-11 OS=Mus musculus GN=Sox11 PE=1 SV=1 - [SOX11_MOUSE]	1	1	Q7M6Y2	T6(Phospho)	HCD	0.2583	0	1	1	0.0 %	S(4): 100.0; T(6): 0.0; S(8): 0.0; S(9): 0.0; S(13): 0.0; S(18): 0.0; Y(20): 0.0	147	9.9e-11	29	39	32	120	1813	0	0	200	162300	2	1257.07	2513.14	0	-2.37	77.77	18717	18717	MS2	13/220	13	220	HEK293T	NE
High	B	2	VPAsPTLSSAAESPEGASLYDEVR	13823	Unambiguous	Transcription factor SOX-11 OS=Mus musculus GN=Sox11 PE=1 SV=1 - [SOX11_MOUSE]	1	1	Q7M6Y2	S4(Phospho)	HCD	0.1678	0	1	1	99.9 %	S(4): 99.9; T(6): 0.1; S(8): 0.0; S(9): 0.0; S(13): 0.0; S(18): 0.0; Y(20): 0.0	146	4.2e-13	31	39	32	143	1755	0	0	200	71040	2	1257.08	2513.14	0	-0.04	78.7	17889	17889	MS2	17/220	17	220	HEK293T	CE
High	C	2	VPASPtLSSAAESPEGASLYDEVR	13823	Unambiguous	Transcription factor SOX-11 OS=Mus musculus GN=Sox11 PE=1 SV=1 - [SOX11_MOUSE]	1	1	Q7M6Y2	T6(Phospho)	HCD		0.0116	2	2	13.2 %	S(4): 86.7; T(6): 13.2; S(8): 0.1; S(9): 0.1; S(13): 0.0; S(18): 0.0; Y(20): 0.0	144	2.1e-07	31	38	31	85	1442	0	1	200	705400	3	838.387	2513.15	0	0.61	77.86	17665	17665	MS2	13/220	13	220	Neuro2A	NE
High	D	2	VPASPTLsSAAESPEGASLYDEVR	13823	Unconsidered	Transcription factor SOX-11 OS=Mus musculus GN=Sox11 PE=1 SV=1 - [SOX11_MOUSE]	1	1	Q7M6Y2	S8(Phospho)	HCD		0.2917	3	3	0.0 %	S(4): 100.0; T(6): 0.0; S(8): 0.0; S(9): 0.0; S(13): 0.0; S(18): 0.0; Y(20): 0.0	144	2.3e-07	31	38	31	85	1422	0	0	200	662400	2	1257.08	2513.14	0	0.16	78.04	17060	17060	MS2	17/220	17	220	Neuro2A	CE
High	B	2	VPASPTLSsAAESPEGASLYDEVR	13823	Unconsidered	Transcription factor SOX-11 OS=Mus musculus GN=Sox11 PE=1 SV=1 - [SOX11_MOUSE]	1	1	Q7M6Y2	S9(Phospho)	HCD		0.392	4	4	0.0 %	S(4): 100.0; T(6): 0.0; S(8): 0.0; S(9): 0.0; S(13): 0.0; S(18): 0.0; Y(20): 0.0	143	2.3e-06	32	39	32	76	1760	0	0	200	207900	2	1257.08	2513.14	0	-0.33	77.58	17609	17609	MS2	14/220	14	220	HEK293T	CE
High	A	2	VPASPTLSsAAESPEGASLYDEVR	13823	Unconsidered	Transcription factor SOX-11 OS=Mus musculus GN=Sox11 PE=1 SV=1 - [SOX11_MOUSE]	1	1	Q7M6Y2	S9(Phospho)	HCD		0.3597	4	4	0.0 %	S(4): 100.0; T(6): 0.0; S(8): 0.0; S(9): 0.0; S(13): 0.0; S(18): 0.0; Y(20): 0.0	143	1.1e-07	32	39	32	89	1757	0	2	200	321600	2	1257.08	2513.15	0	0.54	76.61	18417	18417	MS2	18/220	18	220	HEK293T	NE
High	C	2	VPASPtLSSAAESPEGASLYDEVR	13823	Unconsidered	Transcription factor SOX-11 OS=Mus musculus GN=Sox11 PE=1 SV=1 - [SOX11_MOUSE]	1	1	Q7M6Y2	T6(Phospho)	HCD		0.1913	2	2	0.0 %	S(4): 100.0; T(6): 0.0; S(8): 0.0; S(9): 0.0; S(13): 0.0; S(18): 0.0; Y(20): 0.0	138	3.8e-08	26	38	31	93	1426	0	0	200	138800	2	1257.08	2513.14	0	-0.14	79.76	18162	18162	MS2	16/220	16	220	Neuro2A	NE
High	A	2	VPASPTLsSAAESPEGASLYDEVR	13823	Unconsidered	Transcription factor SOX-11 OS=Mus musculus GN=Sox11 PE=1 SV=1 - [SOX11_MOUSE]	1	1	Q7M6Y2	S8(Phospho)	HCD		0.2652	3	4	0.0 %	S(4): 100.0; T(6): 0.0; S(8): 0.0; S(9): 0.0; S(13): 0.0; S(18): 0.0; Y(20): 0.0	137	1.9e-08	27	39	32	97	1774	0	0	200	237000	2	1257.08	2513.14	0	-0.52	77	18516	18516	MS2	13/220	13	220	HEK293T	NE
High	D	2	VPAsPTLSSAAESPEGASLYDEVR	13823	Unambiguous	Transcription factor SOX-11 OS=Mus musculus GN=Sox11 PE=1 SV=1 - [SOX11_MOUSE]	1	1	Q7M6Y2	S4(Phospho)	HCD		0.061	4	4	96.9 %	S(4): 96.9; T(6): 2.9; S(8): 0.1; S(9): 0.1; S(13): 0.0; S(18): 0.0; Y(20): 0.0	136	1.4e-06	31	38	31	77	1426	0	1	112	1826000	3	838.386	2513.14	0	-0.19	77.63	16950	16950	MS2	10/220	10	220	Neuro2A	CE
High	C	2	VPAsPTLSSAAESPEGASLYDEVR	13823	Unambiguous	Transcription factor SOX-11 OS=Mus musculus GN=Sox11 PE=1 SV=1 - [SOX11_MOUSE]	1	1	Q7M6Y2	S4(Phospho)	HCD		0.0256	2	2	96.9 %	S(4): 96.9; T(6): 2.9; S(8): 0.1; S(9): 0.1; S(13): 0.0; S(18): 0.0; Y(20): 0.0	136	1.7e-06	31	38	31	76	1432	0	1	48	3807000	3	838.387	2513.15	0	0.32	78.58	17852	17852	MS2	20/220	20	220	Neuro2A	NE
High	A	2	VPAsPTLSSAAESPEGASLYDEVR	13823	Unambiguous	Transcription factor SOX-11 OS=Mus musculus GN=Sox11 PE=1 SV=1 - [SOX11_MOUSE]	1	1	Q7M6Y2	S4(Phospho)	HCD	0.0263	0	1	1	98.5 %	S(4): 98.5; T(6): 1.5; S(8): 0.0; S(9): 0.0; S(13): 0.0; S(18): 0.0; Y(20): 0.0	136	3.6e-10	31	39	32	114	1757	0	0	200	71340	2	1257.08	2513.15	0	0.84	78.33	18863	18863	MS2	15/220	15	220	HEK293T	NE
High	D	2	VPASPTLSsAAESPEGASLYDEVR	13823	Unconsidered	Transcription factor SOX-11 OS=Mus musculus GN=Sox11 PE=1 SV=1 - [SOX11_MOUSE]	1	1	Q7M6Y2	S9(Phospho)	HCD		0.3083	4	4	0.0 %	S(4): 100.0; T(6): 0.0; S(8): 0.0; S(9): 0.0; S(13): 0.0; S(18): 0.0; Y(20): 0.0	135	3.5e-07	31	38	31	83	1422	0	0	200	662400	2	1257.08	2513.14	0	0.16	78.04	17060	17060	MS2	17/220	17	220	Neuro2A	CE
High	B	2	VPASPTLSsAAESPEGASLYDEVR	13823	Unambiguous	Transcription factor SOX-11 OS=Mus musculus GN=Sox11 PE=1 SV=1 - [SOX11_MOUSE]	1	1	Q7M6Y2	S9(Phospho)	HCD		0.0556	2	2	0.0 %	S(4): 0.0; T(6): 0.0; S(8): 0.0; S(9): 0.0; S(13): 100.0; S(18): 0.0; Y(20): 0.0	134	5.8e-09	26	39	32	102	1754	0	0	200	48390	2	1257.08	2513.15	0	1.13	76.45	17315	17315	MS2	11/220	11	220	HEK293T	CE
High	A	2	VPASPtLSSAAESPEGASLYDEVR	13823	Unambiguous	Transcription factor SOX-11 OS=Mus musculus GN=Sox11 PE=1 SV=1 - [SOX11_MOUSE]	1	1	Q7M6Y2	T6(Phospho)	HCD	0.023	0	1	1	48.6 %	S(4): 48.6; T(6): 48.6; S(8): 1.4; S(9): 1.4; S(13): 0.0; S(18): 0.0; Y(20): 0.0	134	1.8e-07	32	39	32	87	1759	0	11	160	1208000	3	838.387	2513.15	0	0.25	76.61	18416	18416	MS2	14/220	14	220	HEK293T	NE
High	A	2	VPAsPTLSSAAESPEGASLYDEVR	13823	Unambiguous	Transcription factor SOX-11 OS=Mus musculus GN=Sox11 PE=1 SV=1 - [SOX11_MOUSE]	1	1	Q7M6Y2	S4(Phospho)	HCD		0.046	3	3	48.6 %	S(4): 48.6; T(6): 48.6; S(8): 1.4; S(9): 1.4; S(13): 0.0; S(18): 0.0; Y(20): 0.0	134	4.4e-07	32	39	32	83	1759	0	11	160	1208000	3	838.387	2513.15	0	0.25	76.61	18416	18416	MS2	14/220	14	220	HEK293T	NE
High	C	2	VPASPTLsSAAESPEGASLYDEVR	13823	Unconsidered	Transcription factor SOX-11 OS=Mus musculus GN=Sox11 PE=1 SV=1 - [SOX11_MOUSE]	1	1	Q7M6Y2	S8(Phospho)	HCD		0.3333	3	3	0.0 %	S(4): 0.0; T(6): 0.0; S(8): 0.0; S(9): 0.0; S(13): 100.0; S(18): 0.0; Y(20): 0.0	133	7.5e-07	29	38	31	80	1425	0	0	200	93270	2	1257.08	2513.14	0	-0.04	77.52	17578	17578	MS2	12/220	12	220	Neuro2A	NE
High	C	2	VPAsPTLSSAAESPEGASLYDEVR	13823	Unambiguous	Transcription factor SOX-11 OS=Mus musculus GN=Sox11 PE=1 SV=1 - [SOX11_MOUSE]	1	1	Q7M6Y2	S4(Phospho)	HCD		0.0641	3	4	84.7 %	S(4): 84.7; T(6): 14.4; S(8): 0.5; S(9): 0.5; S(13): 0.0; S(18): 0.0; Y(20): 0.0	132	3.8e-06	31	38	31	73	1427	0	3	200	635900	3	838.386	2513.14	0	-0.12	79.67	18138	18138	MS2	10/220	10	220	Neuro2A	NE
High	A	2	VPASPTLsSAAESPEGASLYDEVR	13823	Unconsidered	Transcription factor SOX-11 OS=Mus musculus GN=Sox11 PE=1 SV=1 - [SOX11_MOUSE]	1	1	Q7M6Y2	S8(Phospho)	HCD		0.3265	3	3	0.0 %	S(4): 0.0; T(6): 0.0; S(8): 0.0; S(9): 0.0; S(13): 100.0; S(18): 0.0; Y(20): 0.0	131	2.1e-05	25	39	32	66	1758	0	0	200	112400	2	1257.08	2513.15	0	1.03	75.16	18038	18038	MS2	10/220	10	220	HEK293T	NE
High	A	2	VPASPTLsSAAESPEGASLYDEVR	13823	Unconsidered	Transcription factor SOX-11 OS=Mus musculus GN=Sox11 PE=1 SV=1 - [SOX11_MOUSE]	1	1	Q7M6Y2	S8(Phospho)	HCD		0.2987	3	3	0.0 %	S(4): 100.0; T(6): 0.0; S(8): 0.0; S(9): 0.0; S(13): 0.0; S(18): 0.0; Y(20): 0.0	131	1.5e-09	32	39	32	108	1801	0	0	200	99190	2	1257.07	2513.14	0	-1.5	75.88	18224	18224	MS2	16/220	16	220	HEK293T	NE
High	D	2	VPASPtLSSAAESPEGASLYDEVR	13823	Unambiguous	Transcription factor SOX-11 OS=Mus musculus GN=Sox11 PE=1 SV=1 - [SOX11_MOUSE]	1	1	Q7M6Y2	T6(Phospho)	HCD		0.0488	2	3	48.6 %	S(4): 48.6; T(6): 48.6; S(8): 1.4; S(9): 1.4; S(13): 0.0; S(18): 0.0; Y(20): 0.0	130	1.2e-06	31	38	31	78	1423	0	0	184	819200	3	838.386	2513.14	0	0.17	78.38	17148	17148	MS2	10/220	10	220	Neuro2A	CE
High	D	2	VPAsPTLSSAAESPEGASLYDEVR	13823	Unambiguous	Transcription factor SOX-11 OS=Mus musculus GN=Sox11 PE=1 SV=1 - [SOX11_MOUSE]	1	1	Q7M6Y2	S4(Phospho)	HCD		0.061	4	4	48.6 %	S(4): 48.6; T(6): 48.6; S(8): 1.4; S(9): 1.4; S(13): 0.0; S(18): 0.0; Y(20): 0.0	130	1.3e-06	31	38	31	77	1423	0	0	184	819200	3	838.386	2513.14	0	0.17	78.38	17148	17148	MS2	10/220	10	220	Neuro2A	CE
High	C	2	VPASPTLsSAAESPEGASLYDEVR	13823	Unconsidered	Transcription factor SOX-11 OS=Mus musculus GN=Sox11 PE=1 SV=1 - [SOX11_MOUSE]	1	1	Q7M6Y2	S8(Phospho)	HCD		0.3561	3	4	0.0 %	S(4): 100.0; T(6): 0.0; S(8): 0.0; S(9): 0.0; S(13): 0.0; S(18): 0.0; Y(20): 0.0	130	2.3e-07	27	38	31	85	1432	0	0	200	226100	2	1257.08	2513.15	0	0.45	79.39	18064	18064	MS2	12/220	12	220	Neuro2A	NE
High	C	2	VPAsPTLSSAAESPEGASLYDEVR	13823	Unambiguous	Transcription factor SOX-11 OS=Mus musculus GN=Sox11 PE=1 SV=1 - [SOX11_MOUSE]	1	1	Q7M6Y2	S4(Phospho)	HCD	0.2222	0	1	1	99.8 %	S(4): 99.8; T(6): 0.2; S(8): 0.0; S(9): 0.0; S(13): 0.0; S(18): 0.0; Y(20): 0.0	129	1.3e-10	25	38	31	117	1422	0	0	200	47110	2	1257.08	2513.14	0	0.16	80.49	18347	18347	MS2	16/220	16	220	Neuro2A	NE
High	A	2	VPASPTLSsAAESPEGASLYDEVR	13823	Unconsidered	Transcription factor SOX-11 OS=Mus musculus GN=Sox11 PE=1 SV=1 - [SOX11_MOUSE]	1	1	Q7M6Y2	S9(Phospho)	HCD		0.2652	3	3	0.0 %	S(4): 100.0; T(6): 0.0; S(8): 0.0; S(9): 0.0; S(13): 0.0; S(18): 0.0; Y(20): 0.0	128	1.9e-08	27	39	32	97	1774	0	0	200	237000	2	1257.08	2513.14	0	-0.52	77	18516	18516	MS2	13/220	13	220	HEK293T	NE
High	A	2	VPASPtLSSAAESPEGASLYDEVR	13823	Unambiguous	Transcription factor SOX-11 OS=Mus musculus GN=Sox11 PE=1 SV=1 - [SOX11_MOUSE]	1	1	Q7M6Y2	T6(Phospho)	HCD	0.025	0	1	1	48.5 %	S(4): 48.5; T(6): 48.5; S(8): 1.5; S(9): 1.5; S(13): 0.0; S(18): 0.0; Y(20): 0.0	128	7.9e-07	27	39	32	81	1777	0	14	200	628800	3	838.386	2513.14	0	-0.7	77.34	18604	18604	MS2	13/220	13	220	HEK293T	NE
High	A	2	VPAsPTLSSAAESPEGASLYDEVR	13823	Unambiguous	Transcription factor SOX-11 OS=Mus musculus GN=Sox11 PE=1 SV=1 - [SOX11_MOUSE]	1	1	Q7M6Y2	S4(Phospho)	HCD		0.025	2	3	48.5 %	S(4): 48.5; T(6): 48.5; S(8): 1.5; S(9): 1.5; S(13): 0.0; S(18): 0.0; Y(20): 0.0	128	1.4e-06	27	39	32	78	1777	0	14	200	628800	3	838.386	2513.14	0	-0.7	77.34	18604	18604	MS2	13/220	13	220	HEK293T	NE
High	D	2	VPAsPTLSSAAESPEGASLYDEVR	13823	Unambiguous	Transcription factor SOX-11 OS=Mus musculus GN=Sox11 PE=1 SV=1 - [SOX11_MOUSE]	1	1	Q7M6Y2	S4(Phospho)	HCD		0.061	3	4	84.6 %	S(4): 84.6; T(6): 14.4; S(8): 0.5; S(9): 0.5; S(13): 0.0; S(18): 0.0; Y(20): 0.0	128	1.5e-06	31	38	31	77	1429	0	0	200	542100	3	838.386	2513.14	0	-0.34	78.73	17234	17234	MS2	10/220	10	220	Neuro2A	CE
High	C	2	VPAsPTLSSAAESPEGASLYDEVR	13823	Unambiguous	Transcription factor SOX-11 OS=Mus musculus GN=Sox11 PE=1 SV=1 - [SOX11_MOUSE]	1	1	Q7M6Y2	S4(Phospho)	HCD		0.0638	4	4	96.5 %	S(4): 96.5; T(6): 3.3; S(8): 0.1; S(9): 0.1; S(13): 0.0; S(18): 0.0; Y(20): 0.0	128	1e-07	31	38	31	88	1431	0	2	103	1829000	3	838.387	2513.15	0	0.39	78.93	17940	17940	MS2	11/220	11	220	Neuro2A	NE
High	B	2	VPASPTLsSAAESPEGASLYDEVR	13823	Unconsidered	Transcription factor SOX-11 OS=Mus musculus GN=Sox11 PE=1 SV=1 - [SOX11_MOUSE]	1	1	Q7M6Y2	S8(Phospho)	HCD		0.3438	3	3	0.0 %	S(4): 100.0; T(6): 0.0; S(8): 0.0; S(9): 0.0; S(13): 0.0; S(18): 0.0; Y(20): 0.0	128	3.3e-07	32	39	32	84	1751	0	0	200	187000	2	1257.08	2513.14	0	0.16	77.98	17707	17707	MS2	16/220	16	220	HEK293T	CE
High	D	2	VPASPtLSSAAESPEGASLYDEVR	13823	Unambiguous	Transcription factor SOX-11 OS=Mus musculus GN=Sox11 PE=1 SV=1 - [SOX11_MOUSE]	1	1	Q7M6Y2	T6(Phospho)	HCD		0.0171	2	2	0.1 %	S(4): 99.9; T(6): 0.1; S(8): 0.0; S(9): 0.0; S(13): 0.0; S(18): 0.0; Y(20): 0.0	127	2.2e-10	26	38	31	115	1426	0	8	200	72910	2	1257.08	2513.14	0	-0.23	78.91	17279	17279	MS2	13/220	13	220	Neuro2A	CE
High	B	2	VPASPtLSSAAESPEGASLYDEVR	13823	Unambiguous	Transcription factor SOX-11 OS=Mus musculus GN=Sox11 PE=1 SV=1 - [SOX11_MOUSE]	1	1	Q7M6Y2	T6(Phospho)	HCD		0.0827	2	2	0.2 %	S(4): 99.8; T(6): 0.2; S(8): 0.0; S(9): 0.0; S(13): 0.0; S(18): 0.0; Y(20): 0.0	127	5.3e-11	29	39	32	122	1779	0	7	200	110400	2	1257.07	2513.14	0	-0.82	76.83	17413	17413	MS2	14/220	14	220	HEK293T	CE
High	A	2	VPAsPTLSSAAESPEGASLYDEVR	13823	Unambiguous	Transcription factor SOX-11 OS=Mus musculus GN=Sox11 PE=1 SV=1 - [SOX11_MOUSE]	1	1	Q7M6Y2	S4(Phospho)	HCD	0.0241	0	1	2	48.6 %	S(4): 48.6; T(6): 48.6; S(8): 1.4; S(9): 1.4; S(13): 0.0; S(18): 0.0; Y(20): 0.0	127	4.9e-07	30	39	32	83	1760	0	12	200	809700	3	838.386	2513.14	0	-0.34	76.99	18515	18515	MS2	14/220	14	220	HEK293T	NE
High	A	2	VPASPtLSSAAESPEGASLYDEVR	13823	Unambiguous	Transcription factor SOX-11 OS=Mus musculus GN=Sox11 PE=1 SV=1 - [SOX11_MOUSE]	1	1	Q7M6Y2	T6(Phospho)	HCD	0.0241	0	1	1	48.6 %	S(4): 48.6; T(6): 48.6; S(8): 1.4; S(9): 1.4; S(13): 0.0; S(18): 0.0; Y(20): 0.0	127	4.6e-07	30	39	32	83	1760	0	12	200	809700	3	838.386	2513.14	0	-0.34	76.99	18515	18515	MS2	14/220	14	220	HEK293T	NE
High	B	2	VPASPTLSSAAESPEGAsLYDEVR	13823	Unconsidered	Transcription factor SOX-11 OS=Mus musculus GN=Sox11 PE=1 SV=1 - [SOX11_MOUSE]	1	1	Q7M6Y2	S18(Phospho)	HCD		0.4259	6	6	0.0 %	S(4): 0.0; T(6): 0.0; S(8): 0.0; S(9): 0.0; S(13): 100.0; S(18): 0.0; Y(20): 0.0	125	5.3e-05	26	39	32	62	1754	0	0	200	48390	2	1257.08	2513.15	0	1.13	76.45	17315	17315	MS2	17/220	17	220	HEK293T	CE
High	C	2	VPASPtLSSAAESPEGASLYDEVR	13823	Unambiguous	Transcription factor SOX-11 OS=Mus musculus GN=Sox11 PE=1 SV=1 - [SOX11_MOUSE]	1	1	Q7M6Y2	T6(Phospho)	HCD		0.0128	2	2	14.4 %	S(4): 84.7; T(6): 14.4; S(8): 0.5; S(9): 0.5; S(13): 0.0; S(18): 0.0; Y(20): 0.0	124	1.6e-06	31	38	31	77	1427	0	3	200	635900	3	838.386	2513.14	0	-0.12	79.67	18138	18138	MS2	13/220	13	220	Neuro2A	NE
High	A	2	VPAsPTLSSAAESPEGASLYDEVR	13823	Unambiguous	Transcription factor SOX-11 OS=Mus musculus GN=Sox11 PE=1 SV=1 - [SOX11_MOUSE]	1	1	Q7M6Y2	S4(Phospho)	HCD		0.061	2	4	96.4 %	S(4): 96.4; T(6): 3.5; S(8): 0.0; S(9): 0.0; S(13): 0.0; S(18): 0.0; Y(20): 0.0	124	1.8e-06	31	39	32	77	1753	0	6	53	3383000	3	838.386	2513.14	0	0.03	76.23	18317	18317	MS2	10/220	10	220	HEK293T	NE
High	A	2	VPASPTLSsAAESPEGASLYDEVR	13823	Unconsidered	Transcription factor SOX-11 OS=Mus musculus GN=Sox11 PE=1 SV=1 - [SOX11_MOUSE]	1	1	Q7M6Y2	S9(Phospho)	HCD		0.4091	4	4	0.0 %	S(4): 100.0; T(6): 0.0; S(8): 0.0; S(9): 0.0; S(13): 0.0; S(18): 0.0; Y(20): 0.0	123	7.6e-08	32	39	32	91	1801	0	0	200	99190	2	1257.07	2513.14	0	-1.5	75.88	18224	18224	MS2	15/220	15	220	HEK293T	NE
High	A	2	VPASPtLSSAAESPEGASLYDEVR	13823	Unconsidered	Transcription factor SOX-11 OS=Mus musculus GN=Sox11 PE=1 SV=1 - [SOX11_MOUSE]	1	1	Q7M6Y2	T6(Phospho)	HCD		0.4184	5	5	0.0 %	S(4): 0.0; T(6): 0.0; S(8): 0.0; S(9): 0.0; S(13): 100.0; S(18): 0.0; Y(20): 0.0	123	0.00016	25	39	32	57	1758	0	0	200	112400	2	1257.08	2513.15	0	1.03	75.16	18038	18038	MS2	8/220	8	220	HEK293T	NE
High	B	2	VPAsPTLSSAAESPEGASLYDEVR	13823	Unambiguous	Transcription factor SOX-11 OS=Mus musculus GN=Sox11 PE=1 SV=1 - [SOX11_MOUSE]	1	1	Q7M6Y2	S4(Phospho)	HCD	0.0658	0	1	1	84.3 %	S(4): 84.3; T(6): 14.7; S(8): 0.5; S(9): 0.5; S(13): 0.0; S(18): 0.0; Y(20): 0.0	123	2.4e-06	27	39	32	76	1759	0	2	200	673700	3	838.387	2513.15	0	0.25	77.88	17684	17684	MS2	13/220	13	220	HEK293T	CE
High	D	2	VPAsPTLSSAAESPEGASLYDEVR	13823	Unambiguous	Transcription factor SOX-11 OS=Mus musculus GN=Sox11 PE=1 SV=1 - [SOX11_MOUSE]	1	1	Q7M6Y2	S4(Phospho)	HCD		0.061	3	3	84.3 %	S(4): 84.3; T(6): 14.7; S(8): 0.5; S(9): 0.5; S(13): 0.0; S(18): 0.0; Y(20): 0.0	123	1.3e-06	31	38	31	77	1431	0	0	39	3611000	3	838.387	2513.15	0	0.39	78	17049	17049	MS2	13/220	13	220	Neuro2A	CE
High	B	2	VPAsPTLSSAAESPEGASLYDEVR	13823	Unambiguous	Transcription factor SOX-11 OS=Mus musculus GN=Sox11 PE=1 SV=1 - [SOX11_MOUSE]	1	1	Q7M6Y2	S4(Phospho)	HCD	0.023	0	1	2	83.8 %	S(4): 83.8; T(6): 15.1; S(8): 0.6; S(9): 0.6; S(13): 0.0; S(18): 0.0; Y(20): 0.0	122	1.8e-07	31	39	32	87	1749	0	1	200	804300	3	838.387	2513.15	0	0.47	77.53	17596	17596	MS2	14/220	14	220	HEK293T	CE
High	C	2	VPASPTLSsAAESPEGASLYDEVR	13823	Unconsidered	Transcription factor SOX-11 OS=Mus musculus GN=Sox11 PE=1 SV=1 - [SOX11_MOUSE]	1	1	Q7M6Y2	S9(Phospho)	HCD		0.3561	3	3	0.0 %	S(4): 100.0; T(6): 0.0; S(8): 0.0; S(9): 0.0; S(13): 0.0; S(18): 0.0; Y(20): 0.0	122	2.3e-07	27	38	31	85	1432	0	0	200	226100	2	1257.08	2513.15	0	0.45	79.39	18064	18064	MS2	12/220	12	220	Neuro2A	NE
High	C	2	VPASPTLsSAAESPEGASLYDEVR	13823	Unambiguous	Transcription factor SOX-11 OS=Mus musculus GN=Sox11 PE=1 SV=1 - [SOX11_MOUSE]	1	1	Q7M6Y2	S8(Phospho)	HCD		0.0349	3	3	0.1 %	S(4): 86.7; T(6): 13.2; S(8): 0.1; S(9): 0.1; S(13): 0.0; S(18): 0.0; Y(20): 0.0	121	3.5e-07	31	38	31	83	1442	0	1	200	705400	3	838.387	2513.15	0	0.61	77.86	17665	17665	MS2	13/220	13	220	Neuro2A	NE
High	C	2	VPASPTLSsAAESPEGASLYDEVR	13823	Unambiguous	Transcription factor SOX-11 OS=Mus musculus GN=Sox11 PE=1 SV=1 - [SOX11_MOUSE]	1	1	Q7M6Y2	S9(Phospho)	HCD		0.0581	4	4	0.1 %	S(4): 86.7; T(6): 13.2; S(8): 0.1; S(9): 0.1; S(13): 0.0; S(18): 0.0; Y(20): 0.0	121	5.8e-07	31	38	31	81	1442	0	1	200	705400	3	838.387	2513.15	0	0.61	77.86	17665	17665	MS2	13/220	13	220	Neuro2A	NE
High	B	2	VPASPtLSSAAESPEGASLYDEVR	13823	Unambiguous	Transcription factor SOX-11 OS=Mus musculus GN=Sox11 PE=1 SV=1 - [SOX11_MOUSE]	1	1	Q7M6Y2	T6(Phospho)	HCD		0.0244	2	2	48.4 %	S(4): 48.4; T(6): 48.4; S(8): 1.6; S(9): 1.6; S(13): 0.0; S(18): 0.0; Y(20): 0.0	121	9e-07	32	39	32	80	1754	0	8	200	451100	3	838.387	2513.15	0	0.32	78.23	17772	17772	MS2	20/220	20	220	HEK293T	CE
High	D	2	VPASPtLSSAAESPEGASLYDEVR	13823	Unambiguous	Transcription factor SOX-11 OS=Mus musculus GN=Sox11 PE=1 SV=1 - [SOX11_MOUSE]	1	1	Q7M6Y2	T6(Phospho)	HCD		0.0244	2	2	14.4 %	S(4): 84.6; T(6): 14.4; S(8): 0.5; S(9): 0.5; S(13): 0.0; S(18): 0.0; Y(20): 0.0	121	8e-07	31	38	31	80	1429	0	0	200	542100	3	838.386	2513.14	0	-0.34	78.73	17234	17234	MS2	13/220	13	220	Neuro2A	CE
High	B	2	VPAsPTLSSAAESPEGASLYDEVR	13823	Unambiguous	Transcription factor SOX-11 OS=Mus musculus GN=Sox11 PE=1 SV=1 - [SOX11_MOUSE]	1	1	Q7M6Y2	S4(Phospho)	HCD		0.061	3	4	48.4 %	S(4): 48.4; T(6): 48.4; S(8): 1.6; S(9): 1.6; S(13): 0.0; S(18): 0.0; Y(20): 0.0	121	1.8e-06	32	39	32	77	1754	0	8	200	451100	3	838.387	2513.15	0	0.32	78.23	17772	17772	MS2	10/220	10	220	HEK293T	CE
High	A	2	VPAsPTLSSAAESPEGASLYDEVR	13823	Unambiguous	Transcription factor SOX-11 OS=Mus musculus GN=Sox11 PE=1 SV=1 - [SOX11_MOUSE]	1	1	Q7M6Y2	S4(Phospho)	HCD		0.0152	2	2	84.0 %	S(4): 84.0; T(6): 14.9; S(8): 0.5; S(9): 0.5; S(13): 0.0; S(18): 0.0; Y(20): 0.0	121	2.8e-05	27	39	32	65	1759	0	46	200	253400	3	838.387	2513.15	0	0.25	75.89	18226	18226	MS2	13/220	13	220	HEK293T	NE
High	D	2	VPASPtLSSAAESPEGASLYDEVR	13823	Unambiguous	Transcription factor SOX-11 OS=Mus musculus GN=Sox11 PE=1 SV=1 - [SOX11_MOUSE]	1	1	Q7M6Y2	T6(Phospho)	HCD		0.0488	2	3	2.9 %	S(4): 96.9; T(6): 2.9; S(8): 0.1; S(9): 0.1; S(13): 0.0; S(18): 0.0; Y(20): 0.0	120	1.3e-06	31	38	31	78	1426	0	1	112	1826000	3	838.386	2513.14	0	-0.19	77.63	16950	16950	MS2	10/220	10	220	Neuro2A	CE
High	C	2	VPASPtLSSAAESPEGASLYDEVR	13823	Unambiguous	Transcription factor SOX-11 OS=Mus musculus GN=Sox11 PE=1 SV=1 - [SOX11_MOUSE]	1	1	Q7M6Y2	T6(Phospho)	HCD		0.0641	3	4	2.9 %	S(4): 96.9; T(6): 2.9; S(8): 0.1; S(9): 0.1; S(13): 0.0; S(18): 0.0; Y(20): 0.0	120	3.4e-06	31	38	31	73	1432	0	1	48	3807000	3	838.387	2513.15	0	0.32	78.58	17852	17852	MS2	10/220	10	220	Neuro2A	NE
High	B	2	VPASPTLSsAAESPEGASLYDEVR	13823	Unconsidered	Transcription factor SOX-11 OS=Mus musculus GN=Sox11 PE=1 SV=1 - [SOX11_MOUSE]	1	1	Q7M6Y2	S9(Phospho)	HCD		0.3594	4	4	0.0 %	S(4): 100.0; T(6): 0.0; S(8): 0.0; S(9): 0.0; S(13): 0.0; S(18): 0.0; Y(20): 0.0	120	5.8e-07	32	39	32	82	1751	0	0	200	187000	2	1257.08	2513.14	0	0.16	77.98	17707	17707	MS2	17/220	17	220	HEK293T	CE
High	A	2	VPASPTLsSAAESPEGASLYDEVR	13823	Unambiguous	Transcription factor SOX-11 OS=Mus musculus GN=Sox11 PE=1 SV=1 - [SOX11_MOUSE]	1	1	Q7M6Y2	S8(Phospho)	HCD		0.023	2	2	1.4 %	S(4): 48.6; T(6): 48.6; S(8): 1.4; S(9): 1.4; S(13): 0.0; S(18): 0.0; Y(20): 0.0	119	2.8e-07	32	39	32	85	1759	0	11	160	1208000	3	838.387	2513.15	0	0.25	76.61	18416	18416	MS2	14/220	14	220	HEK293T	NE
High	A	2	VPASPTLSsAAESPEGASLYDEVR	13823	Unambiguous	Transcription factor SOX-11 OS=Mus musculus GN=Sox11 PE=1 SV=1 - [SOX11_MOUSE]	1	1	Q7M6Y2	S9(Phospho)	HCD		0.0575	4	4	1.4 %	S(4): 48.6; T(6): 48.6; S(8): 1.4; S(9): 1.4; S(13): 0.0; S(18): 0.0; Y(20): 0.0	119	5.3e-07	32	39	32	82	1759	0	11	160	1208000	3	838.387	2513.15	0	0.25	76.61	18416	18416	MS2	10/220	10	220	HEK293T	NE
High	C	2	VPASPTLSSAAEsPEGASLYDEVR	13823	Unambiguous	Transcription factor SOX-11 OS=Mus musculus GN=Sox11 PE=1 SV=1 - [SOX11_MOUSE]	1	1	Q7M6Y2	S13(Phospho)	HCD	0.1154	0	1	1	99.9 %	S(4): 0.0; T(6): 0.0; S(8): 0.0; S(9): 0.0; S(13): 99.9; S(18): 0.0; Y(20): 0.0	118	1.1e-06	24	38	31	78	1448	0	0	200	34280	2	1257.08	2513.16	0.01	4.92	77.15	17484	17484	MS2	12/220	12	220	Neuro2A	NE
High	B	2	VPASPtLSSAAESPEGASLYDEVR	13823	Unconsidered	Transcription factor SOX-11 OS=Mus musculus GN=Sox11 PE=1 SV=1 - [SOX11_MOUSE]	1	1	Q7M6Y2	T6(Phospho)	HCD		0.1678	2	2	0.1 %	S(4): 99.9; T(6): 0.1; S(8): 0.0; S(9): 0.0; S(13): 0.0; S(18): 0.0; Y(20): 0.0	118	1.2e-10	31	39	32	119	1755	0	0	200	71040	2	1257.08	2513.14	0	-0.04	78.7	17889	17889	MS2	16/220	16	220	HEK293T	CE
High	A	2	VPASPtLSSAAESPEGASLYDEVR	13823	Unambiguous	Transcription factor SOX-11 OS=Mus musculus GN=Sox11 PE=1 SV=1 - [SOX11_MOUSE]	1	1	Q7M6Y2	T6(Phospho)	HCD		0.0263	2	2	1.5 %	S(4): 98.5; T(6): 1.5; S(8): 0.0; S(9): 0.0; S(13): 0.0; S(18): 0.0; Y(20): 0.0	118	7e-10	31	39	32	111	1757	0	0	200	71340	2	1257.08	2513.15	0	0.84	78.33	18863	18863	MS2	15/220	15	220	HEK293T	NE
High	C	2	VPASPTLSsAAESPEGASLYDEVR	13823	Unconsidered	Transcription factor SOX-11 OS=Mus musculus GN=Sox11 PE=1 SV=1 - [SOX11_MOUSE]	1	1	Q7M6Y2	S9(Phospho)	HCD		0.1753	2	2	0.0 %	S(4): 0.0; T(6): 0.0; S(8): 0.0; S(9): 0.0; S(13): 100.0; S(18): 0.0; Y(20): 0.0	117	6.5e-07	31	38	31	80	1423	0	7	200	446500	3	838.386	2513.14	0	0.17	77.48	17567	17567	MS2	22/220	22	220	Neuro2A	NE
High	C	2	VPAsPTLSSAAESPEGASLYDEVR	13823	Unambiguous	Transcription factor SOX-11 OS=Mus musculus GN=Sox11 PE=1 SV=1 - [SOX11_MOUSE]	1	1	Q7M6Y2	S4(Phospho)	HCD		0.0638	4	4	84.0 %	S(4): 84.0; T(6): 15.0; S(8): 0.5; S(9): 0.5; S(13): 0.0; S(18): 0.0; Y(20): 0.0	117	1e-07	31	38	31	88	1431	0	0	27	6775000	3	838.387	2513.15	0	0.39	78.24	17764	17764	MS2	11/220	11	220	Neuro2A	NE
High	B	2	VPAsPTLSSAAESPEGASLYDEVR	13823	Unambiguous	Transcription factor SOX-11 OS=Mus musculus GN=Sox11 PE=1 SV=1 - [SOX11_MOUSE]	1	1	Q7M6Y2	S4(Phospho)	HCD		0.0674	3	5	48.2 %	S(4): 48.2; T(6): 48.2; S(8): 1.8; S(9): 1.8; S(13): 0.0; S(18): 0.0; Y(20): 0.0	117	4.8e-07	29	39	32	83	1757	0	37	200	144000	3	838.387	2513.15	0	0.76	76.78	17399	17399	MS2	10/220	10	220	HEK293T	CE
High	B	2	VPASPtLSSAAESPEGASLYDEVR	13823	Unambiguous	Transcription factor SOX-11 OS=Mus musculus GN=Sox11 PE=1 SV=1 - [SOX11_MOUSE]	1	1	Q7M6Y2	T6(Phospho)	HCD		0.0674	3	4	48.2 %	S(4): 48.2; T(6): 48.2; S(8): 1.8; S(9): 1.8; S(13): 0.0; S(18): 0.0; Y(20): 0.0	117	4.8e-07	29	39	32	83	1757	0	37	200	144000	3	838.387	2513.15	0	0.76	76.78	17399	17399	MS2	10/220	10	220	HEK293T	CE
High	C	2	VPASPtLSSAAESPEGASLYDEVR	13823	Unconsidered	Transcription factor SOX-11 OS=Mus musculus GN=Sox11 PE=1 SV=1 - [SOX11_MOUSE]	1	1	Q7M6Y2	T6(Phospho)	HCD		0.4417	5	5	0.0 %	S(4): 0.0; T(6): 0.0; S(8): 0.0; S(9): 0.0; S(13): 100.0; S(18): 0.0; Y(20): 0.0	116	1.4e-05	29	38	31	67	1425	0	0	200	93270	2	1257.08	2513.14	0	-0.04	77.52	17578	17578	MS2	11/220	11	220	Neuro2A	NE
High	D	2	VPASPTLSsAAESPEGASLYDEVR	13823	Unambiguous	Transcription factor SOX-11 OS=Mus musculus GN=Sox11 PE=1 SV=1 - [SOX11_MOUSE]	1	1	Q7M6Y2	S9(Phospho)	HCD	0.0488	0	1	1	1.4 %	S(4): 48.6; T(6): 48.6; S(8): 1.4; S(9): 1.4; S(13): 0.0; S(18): 0.0; Y(20): 0.0	115	4e-07	31	38	31	82	1423	0	0	184	819200	3	838.386	2513.14	0	0.17	78.38	17148	17148	MS2	10/220	10	220	Neuro2A	CE
High	D	2	VPASPTLsSAAESPEGASLYDEVR	13823	Unambiguous	Transcription factor SOX-11 OS=Mus musculus GN=Sox11 PE=1 SV=1 - [SOX11_MOUSE]	1	1	Q7M6Y2	S8(Phospho)	HCD		0.0488	2	2	1.4 %	S(4): 48.6; T(6): 48.6; S(8): 1.4; S(9): 1.4; S(13): 0.0; S(18): 0.0; Y(20): 0.0	115	1.2e-06	31	38	31	78	1423	0	0	184	819200	3	838.386	2513.14	0	0.17	78.38	17148	17148	MS2	10/220	10	220	Neuro2A	CE
High	D	2	VPASPtLSSAAESPEGASLYDEVR	13823	Unambiguous	Transcription factor SOX-11 OS=Mus musculus GN=Sox11 PE=1 SV=1 - [SOX11_MOUSE]	1	1	Q7M6Y2	T6(Phospho)	HCD		0.0488	2	2	14.7 %	S(4): 84.3; T(6): 14.7; S(8): 0.5; S(9): 0.5; S(13): 0.0; S(18): 0.0; Y(20): 0.0	115	1.2e-06	31	38	31	78	1431	0	0	39	3611000	3	838.387	2513.15	0	0.39	78	17049	17049	MS2	13/220	13	220	Neuro2A	CE
High	B	2	VPASPtLSSAAESPEGASLYDEVR	13823	Unambiguous	Transcription factor SOX-11 OS=Mus musculus GN=Sox11 PE=1 SV=1 - [SOX11_MOUSE]	1	1	Q7M6Y2	T6(Phospho)	HCD		0.0658	2	2	14.7 %	S(4): 84.3; T(6): 14.7; S(8): 0.5; S(9): 0.5; S(13): 0.0; S(18): 0.0; Y(20): 0.0	115	7.7e-06	27	39	32	71	1759	0	2	200	673700	3	838.387	2513.15	0	0.25	77.88	17684	17684	MS2	13/220	13	220	HEK293T	CE
High	B	2	VPASPtLSSAAESPEGASLYDEVR	13823	Unambiguous	Transcription factor SOX-11 OS=Mus musculus GN=Sox11 PE=1 SV=1 - [SOX11_MOUSE]	1	1	Q7M6Y2	T6(Phospho)	HCD	0.023	0	1	1	15.1 %	S(4): 83.8; T(6): 15.1; S(8): 0.6; S(9): 0.6; S(13): 0.0; S(18): 0.0; Y(20): 0.0	115	1.7e-07	31	39	32	87	1749	0	1	200	804300	3	838.387	2513.15	0	0.47	77.53	17596	17596	MS2	14/220	14	220	HEK293T	CE
High	A	2	VPASPTLsSAAESPEGASLYDEVR	13823	Unconsidered	Transcription factor SOX-11 OS=Mus musculus GN=Sox11 PE=1 SV=1 - [SOX11_MOUSE]	1	1	Q7M6Y2	S8(Phospho)	HCD		0.3333	3	3	0.0 %	S(4): 100.0; T(6): 0.0; S(8): 0.0; S(9): 0.0; S(13): 0.0; S(18): 0.0; Y(20): 0.0	115	6.2e-06	31	39	32	72	1757	0	0	200	135800	2	1257.08	2513.15	0	0.84	77.38	18615	18615	MS2	15/220	15	220	HEK293T	NE
High	D	2	VPASPTLSSAAESPEGAsLYDEVR	13823	Unconsidered	Transcription factor SOX-11 OS=Mus musculus GN=Sox11 PE=1 SV=1 - [SOX11_MOUSE]	1	1	Q7M6Y2	S18(Phospho)	HCD		0.4286	4	4	0.0 %	S(4): 0.0; T(6): 0.0; S(8): 0.0; S(9): 0.0; S(13): 100.0; S(18): 0.0; Y(20): 0.0	115	0.00048	26	38	31	52	1422	0	0	200	70940	2	1257.08	2513.14	0	0.16	77.33	16874	16874	MS2	16/220	16	220	Neuro2A	CE
High	B	2	VPASPTLsSAAESPEGASLYDEVR	13823	Unconsidered	Transcription factor SOX-11 OS=Mus musculus GN=Sox11 PE=1 SV=1 - [SOX11_MOUSE]	1	1	Q7M6Y2	S8(Phospho)	HCD		0.3869	3	3	0.0 %	S(4): 100.0; T(6): 0.0; S(8): 0.0; S(9): 0.0; S(13): 0.0; S(18): 0.0; Y(20): 0.0	114	3.6e-07	32	39	32	84	1755	0	0	200	104300	2	1257.08	2513.14	0	-0.23	78.33	17795	17795	MS2	15/220	15	220	HEK293T	CE
High	B	2	VPASPTLSsAAESPEGASLYDEVR	13823	Unconsidered	Transcription factor SOX-11 OS=Mus musculus GN=Sox11 PE=1 SV=1 - [SOX11_MOUSE]	1	1	Q7M6Y2	S9(Phospho)	HCD		0.4599	4	4	0.0 %	S(4): 100.0; T(6): 0.0; S(8): 0.0; S(9): 0.0; S(13): 0.0; S(18): 0.0; Y(20): 0.0	114	3.3e-06	32	39	32	74	1755	0	0	200	104300	2	1257.08	2513.14	0	-0.23	78.33	17795	17795	MS2	11/220	11	220	HEK293T	CE
High	D	2	VPASPTLsSAAESPEGASLYDEVR	13823	Unconsidered	Transcription factor SOX-11 OS=Mus musculus GN=Sox11 PE=1 SV=1 - [SOX11_MOUSE]	1	1	Q7M6Y2	S8(Phospho)	HCD		0.229	3	4	0.0 %	S(4): 100.0; T(6): 0.0; S(8): 0.0; S(9): 0.0; S(13): 0.0; S(18): 0.0; Y(20): 0.0	113	6.2e-09	28	38	31	101	1426	0	0	200	195800	2	1257.08	2513.14	0	-0.23	78.43	17160	17160	MS2	13/220	13	220	Neuro2A	CE
High	D	2	VPASPTLSsAAESPEGASLYDEVR	13823	Unconsidered	Transcription factor SOX-11 OS=Mus musculus GN=Sox11 PE=1 SV=1 - [SOX11_MOUSE]	1	1	Q7M6Y2	S9(Phospho)	HCD		0.229	3	3	0.0 %	S(4): 100.0; T(6): 0.0; S(8): 0.0; S(9): 0.0; S(13): 0.0; S(18): 0.0; Y(20): 0.0	113	6.2e-09	28	38	31	101	1426	0	0	200	195800	2	1257.08	2513.14	0	-0.23	78.43	17160	17160	MS2	13/220	13	220	Neuro2A	CE
High	C	2	VPASPtLSSAAESPEGASLYDEVR	13823	Unambiguous	Transcription factor SOX-11 OS=Mus musculus GN=Sox11 PE=1 SV=1 - [SOX11_MOUSE]	1	1	Q7M6Y2	T6(Phospho)	HCD		0.0532	2	3	3.3 %	S(4): 96.5; T(6): 3.3; S(8): 0.1; S(9): 0.1; S(13): 0.0; S(18): 0.0; Y(20): 0.0	113	9.5e-08	31	38	31	89	1431	0	2	103	1829000	3	838.387	2513.15	0	0.39	78.93	17940	17940	MS2	11/220	11	220	Neuro2A	NE
High	C	2	VPASPTLSsAAESPEGASLYDEVR	13823	Unconsidered	Transcription factor SOX-11 OS=Mus musculus GN=Sox11 PE=1 SV=1 - [SOX11_MOUSE]	1	1	Q7M6Y2	S9(Phospho)	HCD		0.1979	2	2	0.0 %	S(4): 0.0; T(6): 0.0; S(8): 0.0; S(9): 0.0; S(13): 100.0; S(18): 0.0; Y(20): 0.0	113	1.4e-06	31	38	31	77	1478	0	17	200	194500	3	838.385	2513.14	0	-1.28	77.11	17474	17474	MS2	9/220	9	220	Neuro2A	NE
High	A	2	VPASPTLsSAAESPEGASLYDEVR	13823	Unambiguous	Transcription factor SOX-11 OS=Mus musculus GN=Sox11 PE=1 SV=1 - [SOX11_MOUSE]	1	1	Q7M6Y2	S8(Phospho)	HCD		0.025	2	2	1.5 %	S(4): 48.5; T(6): 48.5; S(8): 1.5; S(9): 1.5; S(13): 0.0; S(18): 0.0; Y(20): 0.0	113	1.3e-06	27	39	32	78	1777	0	14	200	628800	3	838.386	2513.14	0	-0.7	77.34	18604	18604	MS2	13/220	13	220	HEK293T	NE
High	A	2	VPASPTLSsAAESPEGASLYDEVR	13823	Unambiguous	Transcription factor SOX-11 OS=Mus musculus GN=Sox11 PE=1 SV=1 - [SOX11_MOUSE]	1	1	Q7M6Y2	S9(Phospho)	HCD		0.05	4	4	1.5 %	S(4): 48.5; T(6): 48.5; S(8): 1.5; S(9): 1.5; S(13): 0.0; S(18): 0.0; Y(20): 0.0	113	2.3e-06	27	39	32	76	1777	0	14	200	628800	3	838.386	2513.14	0	-0.7	77.34	18604	18604	MS2	13/220	13	220	HEK293T	NE
High	A	2	VPASPtLSSAAESPEGASLYDEVR	13823	Unambiguous	Transcription factor SOX-11 OS=Mus musculus GN=Sox11 PE=1 SV=1 - [SOX11_MOUSE]	1	1	Q7M6Y2	T6(Phospho)	HCD		0.0455	3	3	14.9 %	S(4): 84.0; T(6): 14.9; S(8): 0.5; S(9): 0.5; S(13): 0.0; S(18): 0.0; Y(20): 0.0	113	4.2e-05	27	39	32	63	1759	0	46	200	253400	3	838.387	2513.15	0	0.25	75.89	18226	18226	MS2	12/220	12	220	HEK293T	NE
High	A	2	VPAsPTLSSAAESPEGASLYDEVR	13823	Unambiguous	Transcription factor SOX-11 OS=Mus musculus GN=Sox11 PE=1 SV=1 - [SOX11_MOUSE]	1	1	Q7M6Y2	S4(Phospho)	HCD	0.0286	0	1	1	82.9 %	S(4): 82.9; T(6): 15.8; S(8): 0.6; S(9): 0.6; S(13): 0.0; S(18): 0.0; Y(20): 0.0	113	8.9e-06	30	39	32	70	1791	0	14	200	521000	3	838.385	2513.14	0	-0.99	77.71	18702	18702	MS2	20/220	20	220	HEK293T	NE
High	C	2	VPAsPTLSSAAESPEGASLYDEVR	13823	Unambiguous	Transcription factor SOX-11 OS=Mus musculus GN=Sox11 PE=1 SV=1 - [SOX11_MOUSE]	1	1	Q7M6Y2	S4(Phospho)	HCD		0.0641	3	4	96.0 %	S(4): 96.0; T(6): 3.6; S(8): 0.2; S(9): 0.2; S(13): 0.0; S(18): 0.0; Y(20): 0.0	113	3.8e-06	31	38	31	73	1431	0	1	161	1221000	3	838.387	2513.15	0	0.25	79.32	18044	18044	MS2	10/220	10	220	Neuro2A	NE
High	A	2	VPASPTLsSAAESPEGASLYDEVR	13823	Unconsidered	Transcription factor SOX-11 OS=Mus musculus GN=Sox11 PE=1 SV=1 - [SOX11_MOUSE]	1	1	Q7M6Y2	S8(Phospho)	HCD		0.2583	3	4	0.0 %	S(4): 100.0; T(6): 0.0; S(8): 0.0; S(9): 0.0; S(13): 0.0; S(18): 0.0; Y(20): 0.0	112	1.2e-07	29	39	32	89	1813	0	0	200	162300	2	1257.07	2513.14	0	-2.37	77.77	18717	18717	MS2	12/220	12	220	HEK293T	NE
High	A	2	VPASPTLsSAAESPEGASLYDEVR	13823	Unambiguous	Transcription factor SOX-11 OS=Mus musculus GN=Sox11 PE=1 SV=1 - [SOX11_MOUSE]	1	1	Q7M6Y2	S8(Phospho)	HCD		0.0241	3	3	1.4 %	S(4): 48.6; T(6): 48.6; S(8): 1.4; S(9): 1.4; S(13): 0.0; S(18): 0.0; Y(20): 0.0	111	7.2e-07	30	39	32	81	1760	0	12	200	809700	3	838.386	2513.14	0	-0.34	76.99	18515	18515	MS2	14/220	14	220	HEK293T	NE
High	A	2	VPASPTLSsAAESPEGASLYDEVR	13823	Unambiguous	Transcription factor SOX-11 OS=Mus musculus GN=Sox11 PE=1 SV=1 - [SOX11_MOUSE]	1	1	Q7M6Y2	S9(Phospho)	HCD		0.0602	4	4	1.4 %	S(4): 48.6; T(6): 48.6; S(8): 1.4; S(9): 1.4; S(13): 0.0; S(18): 0.0; Y(20): 0.0	111	1.4e-06	30	39	32	78	1760	0	12	200	809700	3	838.386	2513.14	0	-0.34	76.99	18515	18515	MS2	14/220	14	220	HEK293T	NE
High	B	2	VPAsPTLSSAAESPEGASLYDEVR	13823	Unambiguous	Transcription factor SOX-11 OS=Mus musculus GN=Sox11 PE=1 SV=1 - [SOX11_MOUSE]	1	1	Q7M6Y2	S4(Phospho)	HCD		0.061	2	4	96.1 %	S(4): 96.1; T(6): 3.6; S(8): 0.2; S(9): 0.2; S(13): 0.0; S(18): 0.0; Y(20): 0.0	111	1.8e-06	32	39	32	77	1757	0	1	60	2497000	3	838.387	2513.15	0	0.83	77.16	17497	17497	MS2	10/220	10	220	HEK293T	CE
High	D	2	VPASPTLSsAAESPEGASLYDEVR	13823	Unconsidered	Transcription factor SOX-11 OS=Mus musculus GN=Sox11 PE=1 SV=1 - [SOX11_MOUSE]	1	1	Q7M6Y2	S9(Phospho)	HCD		0.2211	2	2	0.0 %	S(4): 0.0; T(6): 0.0; S(8): 0.0; S(9): 0.0; S(13): 100.0; S(18): 0.0; Y(20): 0.0	110	2.7e-06	31	38	31	74	1460	0	5	200	84360	2	1257.07	2513.14	0	-0.82	76.96	16780	16780	MS2	11/220	11	220	Neuro2A	CE
High	A	2	VPASPtLSSAAESPEGASLYDEVR	13823	Unambiguous	Transcription factor SOX-11 OS=Mus musculus GN=Sox11 PE=1 SV=1 - [SOX11_MOUSE]	1	1	Q7M6Y2	T6(Phospho)	HCD		0.061	2	3	3.5 %	S(4): 96.4; T(6): 3.5; S(8): 0.0; S(9): 0.0; S(13): 0.0; S(18): 0.0; Y(20): 0.0	110	1.7e-06	31	39	32	77	1753	0	6	53	3383000	3	838.386	2513.14	0	0.03	76.23	18317	18317	MS2	10/220	10	220	HEK293T	NE
High	D	2	VPASPTLSsAAESPEGASLYDEVR	13823	Unconsidered	Transcription factor SOX-11 OS=Mus musculus GN=Sox11 PE=1 SV=1 - [SOX11_MOUSE]	1	1	Q7M6Y2	S9(Phospho)	HCD		0.2745	2	2	0.0 %	S(4): 0.0; T(6): 0.0; S(8): 0.0; S(9): 0.0; S(13): 100.0; S(18): 0.0; Y(20): 0.0	110	2.6e-06	31	38	31	74	1423	0	6	200	320800	3	838.386	2513.14	0	0.17	77.28	16862	16862	MS2	17/220	17	220	Neuro2A	CE
High	D	2	VPASPTLsSAAESPEGASLYDEVR	13823	Unconsidered	Transcription factor SOX-11 OS=Mus musculus GN=Sox11 PE=1 SV=1 - [SOX11_MOUSE]	1	1	Q7M6Y2	S8(Phospho)	HCD		0.2745	2	3	0.0 %	S(4): 0.0; T(6): 0.0; S(8): 0.0; S(9): 0.0; S(13): 100.0; S(18): 0.0; Y(20): 0.0	110	2.6e-06	31	38	31	74	1423	0	6	200	320800	3	838.386	2513.14	0	0.17	77.28	16862	16862	MS2	17/220	17	220	Neuro2A	CE
High	C	2	VPASPTLsSAAESPEGASLYDEVR	13823	Unconsidered	Transcription factor SOX-11 OS=Mus musculus GN=Sox11 PE=1 SV=1 - [SOX11_MOUSE]	1	1	Q7M6Y2	S8(Phospho)	HCD		0.2577	3	3	0.0 %	S(4): 0.0; T(6): 0.0; S(8): 0.0; S(9): 0.0; S(13): 100.0; S(18): 0.0; Y(20): 0.0	109	4.2e-06	31	38	31	72	1423	0	7	200	446500	3	838.386	2513.14	0	0.17	77.48	17567	17567	MS2	21/220	21	220	Neuro2A	NE
High	C	2	VPASPtLSSAAESPEGASLYDEVR	13823	Unconsidered	Transcription factor SOX-11 OS=Mus musculus GN=Sox11 PE=1 SV=1 - [SOX11_MOUSE]	1	1	Q7M6Y2	T6(Phospho)	HCD		0.299	4	4	0.0 %	S(4): 0.0; T(6): 0.0; S(8): 0.0; S(9): 0.0; S(13): 100.0; S(18): 0.0; Y(20): 0.0	109	1.2e-05	31	38	31	68	1423	0	7	200	446500	3	838.386	2513.14	0	0.17	77.48	17567	17567	MS2	9/220	9	220	Neuro2A	NE
High	C	2	VPASPtLSSAAESPEGASLYDEVR	13823	Unambiguous	Transcription factor SOX-11 OS=Mus musculus GN=Sox11 PE=1 SV=1 - [SOX11_MOUSE]	1	1	Q7M6Y2	T6(Phospho)	HCD		0.0319	2	2	15.0 %	S(4): 84.0; T(6): 15.0; S(8): 0.5; S(9): 0.5; S(13): 0.0; S(18): 0.0; Y(20): 0.0	109	6e-08	31	38	31	91	1431	0	0	27	6775000	3	838.387	2513.15	0	0.39	78.24	17764	17764	MS2	14/220	14	220	Neuro2A	NE
High	C	2	VPASPtLSSAAESPEGASLYDEVR	13823	Unambiguous	Transcription factor SOX-11 OS=Mus musculus GN=Sox11 PE=1 SV=1 - [SOX11_MOUSE]	1	1	Q7M6Y2	T6(Phospho)	HCD		0.0244	2	2	48.3 %	S(4): 48.3; T(6): 48.3; S(8): 1.7; S(9): 1.7; S(13): 0.0; S(18): 0.0; Y(20): 0.0	109	7.8e-07	31	38	31	80	1422	0	1	200	330700	3	838.386	2513.14	0	0.03	80.05	18237	18237	MS2	13/220	13	220	Neuro2A	NE
High	C	2	VPAsPTLSSAAESPEGASLYDEVR	13823	Unambiguous	Transcription factor SOX-11 OS=Mus musculus GN=Sox11 PE=1 SV=1 - [SOX11_MOUSE]	1	1	Q7M6Y2	S4(Phospho)	HCD		0.061	3	4	48.3 %	S(4): 48.3; T(6): 48.3; S(8): 1.7; S(9): 1.7; S(13): 0.0; S(18): 0.0; Y(20): 0.0	109	1.4e-06	31	38	31	77	1422	0	1	200	330700	3	838.386	2513.14	0	0.03	80.05	18237	18237	MS2	13/220	13	220	Neuro2A	NE
High	C	2	VPASPTLSsAAESPEGASLYDEVR	13823	Unambiguous	Transcription factor SOX-11 OS=Mus musculus GN=Sox11 PE=1 SV=1 - [SOX11_MOUSE]	1	1	Q7M6Y2	S9(Phospho)	HCD	0.0128	0	1	1	0.5 %	S(4): 84.7; T(6): 14.4; S(8): 0.5; S(9): 0.5; S(13): 0.0; S(18): 0.0; Y(20): 0.0	109	1.3e-06	31	38	31	78	1427	0	3	200	635900	3	838.386	2513.14	0	-0.12	79.67	18138	18138	MS2	10/220	10	220	Neuro2A	NE
High	C	2	VPASPTLsSAAESPEGASLYDEVR	13823	Unambiguous	Transcription factor SOX-11 OS=Mus musculus GN=Sox11 PE=1 SV=1 - [SOX11_MOUSE]	1	1	Q7M6Y2	S8(Phospho)	HCD		0.0641	3	3	0.5 %	S(4): 84.7; T(6): 14.4; S(8): 0.5; S(9): 0.5; S(13): 0.0; S(18): 0.0; Y(20): 0.0	109	3.5e-06	31	38	31	73	1427	0	3	200	635900	3	838.386	2513.14	0	-0.12	79.67	18138	18138	MS2	13/220	13	220	Neuro2A	NE
High	B	2	VPASPTLsSAAESPEGASLYDEVR	13823	Unambiguous	Transcription factor SOX-11 OS=Mus musculus GN=Sox11 PE=1 SV=1 - [SOX11_MOUSE]	1	1	Q7M6Y2	S8(Phospho)	HCD		0.0556	2	3	0.0 %	S(4): 0.0; T(6): 0.0; S(8): 0.0; S(9): 0.0; S(13): 100.0; S(18): 0.0; Y(20): 0.0	108	5.8e-09	26	39	32	102	1754	0	0	200	48390	2	1257.08	2513.15	0	1.13	76.45	17315	17315	MS2	11/220	11	220	HEK293T	CE
Middle	B	2	VPASPTLSSAAESPEGASLyDEVR	13823	Unconsidered	Transcription factor SOX-11 OS=Mus musculus GN=Sox11 PE=1 SV=1 - [SOX11_MOUSE]	1	1	Q7M6Y2	Y20(Phospho)	HCD		0.6667	7	7	0.0 %	S(4): 0.0; T(6): 0.0; S(8): 0.0; S(9): 0.0; S(13): 100.0; S(18): 0.0; Y(20): 0.0	108	0.021	26	39	32	36	1754	0	0	200	48390	2	1257.08	2513.15	0	1.13	76.45	17315	17315	MS2	15/220	15	220	HEK293T	CE
High	D	2	VPAsPTLSSAAESPEGASLYDEVR	13823	Unambiguous	Transcription factor SOX-11 OS=Mus musculus GN=Sox11 PE=1 SV=1 - [SOX11_MOUSE]	1	1	Q7M6Y2	S4(Phospho)	HCD	0.2066	0	1	1	98.3 %	S(4): 98.3; T(6): 1.7; S(8): 0.0; S(9): 0.0; S(13): 0.0; S(18): 0.0; Y(20): 0.0	107	6.3e-11	30	38	31	121	1455	0	0	200	52760	2	1257.08	2513.15	0	1.42	79.3	17380	17380	MS2	15/220	15	220	Neuro2A	CE
High	A	2	VPASPTLSsAAESPEGASLYDEVR	13823	Unconsidered	Transcription factor SOX-11 OS=Mus musculus GN=Sox11 PE=1 SV=1 - [SOX11_MOUSE]	1	1	Q7M6Y2	S9(Phospho)	HCD		0.3981	4	4	0.0 %	S(4): 100.0; T(6): 0.0; S(8): 0.0; S(9): 0.0; S(13): 0.0; S(18): 0.0; Y(20): 0.0	107	2.8e-05	31	39	32	65	1757	0	0	200	135800	2	1257.08	2513.15	0	0.84	77.38	18615	18615	MS2	13/220	13	220	HEK293T	NE
Middle	D	2	VPASPTLSSAAESPEGASLyDEVR	13823	Unconsidered	Transcription factor SOX-11 OS=Mus musculus GN=Sox11 PE=1 SV=1 - [SOX11_MOUSE]	1	1	Q7M6Y2	Y20(Phospho)	HCD		0.6593	7	7	0.0 %	S(4): 0.0; T(6): 0.0; S(8): 0.0; S(9): 0.0; S(13): 100.0; S(18): 0.0; Y(20): 0.0	106	0.052	26	38	31	31	1422	0	0	200	70940	2	1257.08	2513.14	0	0.16	77.33	16874	16874	MS2	17/220	17	220	Neuro2A	CE
High	C	2	VPASPTLSSAAEsPEGASLYDEVR	13823	Unconsidered	Transcription factor SOX-11 OS=Mus musculus GN=Sox11 PE=1 SV=1 - [SOX11_MOUSE]	1	1	Q7M6Y2	S13(Phospho)	HCD		0.4214	5	5	0.0 %	S(4): 100.0; T(6): 0.0; S(8): 0.0; S(9): 0.0; S(13): 0.0; S(18): 0.0; Y(20): 0.0	106	6.1e-07	27	38	31	81	1431	0	1	162	1497000	2	1257.08	2513.15	0	0.25	78.28	17775	17775	MS2	20/220	20	220	Neuro2A	NE
High	D	2	VPASPTLSsAAESPEGASLYDEVR	13823	Unambiguous	Transcription factor SOX-11 OS=Mus musculus GN=Sox11 PE=1 SV=1 - [SOX11_MOUSE]	1	1	Q7M6Y2	S9(Phospho)	HCD		0.0108	2	2	0.0 %	S(4): 0.0; T(6): 0.0; S(8): 0.0; S(9): 0.0; S(13): 100.0; S(18): 0.0; Y(20): 0.0	106	4.6e-08	30	38	31	92	1476	0	33	200	180500	3	838.385	2513.14	0	-1.14	76.91	16768	16768	MS2	24/220	24	220	Neuro2A	CE
High	D	2	VPASPTLSsAAESPEGASLYDEVR	13823	Unambiguous	Transcription factor SOX-11 OS=Mus musculus GN=Sox11 PE=1 SV=1 - [SOX11_MOUSE]	1	1	Q7M6Y2	S9(Phospho)	HCD	0.0488	0	1	1	0.1 %	S(4): 96.9; T(6): 2.9; S(8): 0.1; S(9): 0.1; S(13): 0.0; S(18): 0.0; Y(20): 0.0	106	4.2e-07	31	38	31	82	1426	0	1	112	1826000	3	838.386	2513.14	0	-0.19	77.63	16950	16950	MS2	10/220	10	220	Neuro2A	CE
High	C	2	VPASPTLSsAAESPEGASLYDEVR	13823	Unambiguous	Transcription factor SOX-11 OS=Mus musculus GN=Sox11 PE=1 SV=1 - [SOX11_MOUSE]	1	1	Q7M6Y2	S9(Phospho)	HCD	0.0256	0	1	1	0.1 %	S(4): 96.9; T(6): 2.9; S(8): 0.1; S(9): 0.1; S(13): 0.0; S(18): 0.0; Y(20): 0.0	106	1.2e-06	31	38	31	78	1432	0	1	48	3807000	3	838.387	2513.15	0	0.32	78.58	17852	17852	MS2	10/220	10	220	Neuro2A	NE
High	D	2	VPASPTLsSAAESPEGASLYDEVR	13823	Unambiguous	Transcription factor SOX-11 OS=Mus musculus GN=Sox11 PE=1 SV=1 - [SOX11_MOUSE]	1	1	Q7M6Y2	S8(Phospho)	HCD		0.0488	2	2	0.1 %	S(4): 96.9; T(6): 2.9; S(8): 0.1; S(9): 0.1; S(13): 0.0; S(18): 0.0; Y(20): 0.0	106	1.3e-06	31	38	31	78	1426	0	1	112	1826000	3	838.386	2513.14	0	-0.19	77.63	16950	16950	MS2	10/220	10	220	Neuro2A	CE
High	C	2	VPASPTLsSAAESPEGASLYDEVR	13823	Unambiguous	Transcription factor SOX-11 OS=Mus musculus GN=Sox11 PE=1 SV=1 - [SOX11_MOUSE]	1	1	Q7M6Y2	S8(Phospho)	HCD		0.0641	3	3	0.1 %	S(4): 96.9; T(6): 2.9; S(8): 0.1; S(9): 0.1; S(13): 0.0; S(18): 0.0; Y(20): 0.0	106	3.4e-06	31	38	31	73	1432	0	1	48	3807000	3	838.387	2513.15	0	0.32	78.58	17852	17852	MS2	10/220	10	220	Neuro2A	NE
High	A	2	VPASPtLSSAAESPEGASLYDEVR	13823	Unambiguous	Transcription factor SOX-11 OS=Mus musculus GN=Sox11 PE=1 SV=1 - [SOX11_MOUSE]	1	1	Q7M6Y2	T6(Phospho)	HCD		0.0286	2	2	15.8 %	S(4): 82.9; T(6): 15.8; S(8): 0.6; S(9): 0.6; S(13): 0.0; S(18): 0.0; Y(20): 0.0	106	1.5e-05	30	39	32	68	1791	0	14	200	521000	3	838.385	2513.14	0	-0.99	77.71	18702	18702	MS2	12/220	12	220	HEK293T	NE
High	D	2	VPAsPTLSSAAESPEGASLYDEVR	13823	Unambiguous	Transcription factor SOX-11 OS=Mus musculus GN=Sox11 PE=1 SV=1 - [SOX11_MOUSE]	1	1	Q7M6Y2	S4(Phospho)	HCD		0.0149	2	3	83.2 %	S(4): 83.2; T(6): 15.5; S(8): 0.6; S(9): 0.6; S(13): 0.0; S(18): 0.0; Y(20): 0.0	106	1.8e-05	31	38	31	66	1423	0	2	200	348900	3	838.386	2513.14	0	-0.04	79.11	17332	17332	MS2	13/220	13	220	Neuro2A	CE
High	B	2	VPASPTLSsAAESPEGASLYDEVR	13823	Unambiguous	Transcription factor SOX-11 OS=Mus musculus GN=Sox11 PE=1 SV=1 - [SOX11_MOUSE]	1	1	Q7M6Y2	S9(Phospho)	HCD	0.0244	0	1	1	1.6 %	S(4): 48.4; T(6): 48.4; S(8): 1.6; S(9): 1.6; S(13): 0.0; S(18): 0.0; Y(20): 0.0	106	5.4e-07	32	39	32	82	1754	0	8	200	451100	3	838.387	2513.15	0	0.32	78.23	17772	17772	MS2	10/220	10	220	HEK293T	CE
High	D	2	VPASPTLSsAAESPEGASLYDEVR	13823	Unambiguous	Transcription factor SOX-11 OS=Mus musculus GN=Sox11 PE=1 SV=1 - [SOX11_MOUSE]	1	1	Q7M6Y2	S9(Phospho)	HCD	0.0244	0	1	1	0.5 %	S(4): 84.6; T(6): 14.4; S(8): 0.5; S(9): 0.5; S(13): 0.0; S(18): 0.0; Y(20): 0.0	106	4.4e-07	31	38	31	82	1429	0	0	200	542100	3	838.386	2513.14	0	-0.34	78.73	17234	17234	MS2	10/220	10	220	Neuro2A	CE
High	B	2	VPASPTLsSAAESPEGASLYDEVR	13823	Unambiguous	Transcription factor SOX-11 OS=Mus musculus GN=Sox11 PE=1 SV=1 - [SOX11_MOUSE]	1	1	Q7M6Y2	S8(Phospho)	HCD		0.061	3	3	1.6 %	S(4): 48.4; T(6): 48.4; S(8): 1.6; S(9): 1.6; S(13): 0.0; S(18): 0.0; Y(20): 0.0	106	1.7e-06	32	39	32	77	1754	0	8	200	451100	3	838.387	2513.15	0	0.32	78.23	17772	17772	MS2	10/220	10	220	HEK293T	CE
High	D	2	VPASPTLsSAAESPEGASLYDEVR	13823	Unambiguous	Transcription factor SOX-11 OS=Mus musculus GN=Sox11 PE=1 SV=1 - [SOX11_MOUSE]	1	1	Q7M6Y2	S8(Phospho)	HCD		0.061	3	3	0.5 %	S(4): 84.6; T(6): 14.4; S(8): 0.5; S(9): 0.5; S(13): 0.0; S(18): 0.0; Y(20): 0.0	106	1.4e-06	31	38	31	77	1429	0	0	200	542100	3	838.386	2513.14	0	-0.34	78.73	17234	17234	MS2	10/220	10	220	Neuro2A	CE
High	C	2	VPASPTLsSAAESPEGASLYDEVR	13823	Unconsidered	Transcription factor SOX-11 OS=Mus musculus GN=Sox11 PE=1 SV=1 - [SOX11_MOUSE]	1	1	Q7M6Y2	S8(Phospho)	HCD		0.2083	3	3	0.0 %	S(4): 0.0; T(6): 0.0; S(8): 0.0; S(9): 0.0; S(13): 100.0; S(18): 0.0; Y(20): 0.0	105	1.9e-06	31	38	31	76	1478	0	17	200	194500	3	838.385	2513.14	0	-1.28	77.11	17474	17474	MS2	16/220	16	220	Neuro2A	NE
High	A	2	VPASPTLSsAAESPEGASLYDEVR	13823	Unconsidered	Transcription factor SOX-11 OS=Mus musculus GN=Sox11 PE=1 SV=1 - [SOX11_MOUSE]	1	1	Q7M6Y2	S9(Phospho)	HCD		0.2581	3	3	0.0 %	S(4): 0.0; T(6): 0.0; S(8): 0.0; S(9): 0.0; S(13): 100.0; S(18): 0.0; Y(20): 0.0	104	0.0021	24	39	32	46	1759	0	56	200	277800	3	838.388	2513.15	0	1.85	75.19	18045	18045	MS2	12/220	12	220	HEK293T	NE
High	B	2	VPASPTLSSAAESPEGAsLYDEVR	13823	Unconsidered	Transcription factor SOX-11 OS=Mus musculus GN=Sox11 PE=1 SV=1 - [SOX11_MOUSE]	1	1	Q7M6Y2	S18(Phospho)	HCD		0.36	4	4	0.0 %	S(4): 0.0; T(6): 0.0; S(8): 0.0; S(9): 0.0; S(13): 100.0; S(18): 0.0; Y(20): 0.0	104	3.9e-05	26	39	32	64	1774	0	0	200	26480	2	1257.08	2513.14	0	-0.52	76.08	17222	17222	MS2	17/220	17	220	HEK293T	CE
High	A	2	VPASPTLSsAAESPEGASLYDEVR	13823	Unconsidered	Transcription factor SOX-11 OS=Mus musculus GN=Sox11 PE=1 SV=1 - [SOX11_MOUSE]	1	1	Q7M6Y2	S9(Phospho)	HCD		0.2583	3	3	0.0 %	S(4): 100.0; T(6): 0.0; S(8): 0.0; S(9): 0.0; S(13): 0.0; S(18): 0.0; Y(20): 0.0	103	1.2e-07	29	39	32	89	1813	0	0	200	162300	2	1257.07	2513.14	0	-2.37	77.77	18717	18717	MS2	12/220	12	220	HEK293T	NE
High	B	2	VPASPTLSsAAESPEGASLYDEVR	13823	Unambiguous	Transcription factor SOX-11 OS=Mus musculus GN=Sox11 PE=1 SV=1 - [SOX11_MOUSE]	1	1	Q7M6Y2	S9(Phospho)	HCD		0.0112	2	2	1.8 %	S(4): 48.2; T(6): 48.2; S(8): 1.8; S(9): 1.8; S(13): 0.0; S(18): 0.0; Y(20): 0.0	102	1.4e-07	29	39	32	88	1757	0	37	200	144000	3	838.387	2513.15	0	0.76	76.78	17399	17399	MS2	10/220	10	220	HEK293T	CE
High	B	2	VPASPTLsSAAESPEGASLYDEVR	13823	Unambiguous	Transcription factor SOX-11 OS=Mus musculus GN=Sox11 PE=1 SV=1 - [SOX11_MOUSE]	1	1	Q7M6Y2	S8(Phospho)	HCD		0.0674	3	3	1.8 %	S(4): 48.2; T(6): 48.2; S(8): 1.8; S(9): 1.8; S(13): 0.0; S(18): 0.0; Y(20): 0.0	102	4.8e-07	29	39	32	83	1757	0	37	200	144000	3	838.387	2513.15	0	0.76	76.78	17399	17399	MS2	10/220	10	220	HEK293T	CE
High	B	2	VPAsPTLSSAAESPEGASLYDEVR	13823	Unambiguous	Transcription factor SOX-11 OS=Mus musculus GN=Sox11 PE=1 SV=1 - [SOX11_MOUSE]	1	1	Q7M6Y2	S4(Phospho)	HCD		0.0704	3	4	82.7 %	S(4): 82.7; T(6): 17.0; S(8): 0.2; S(9): 0.2; S(13): 0.0; S(18): 0.0; Y(20): 0.0	102	2.2e-05	31	39	32	66	1774	0	10	200	223600	3	838.386	2513.14	0	-0.77	78.93	17948	17948	MS2	9/220	9	220	HEK293T	CE
High	B	2	VPAsPTLSSAAESPEGASLYDEVR	13823	Unambiguous	Transcription factor SOX-11 OS=Mus musculus GN=Sox11 PE=1 SV=1 - [SOX11_MOUSE]	1	1	Q7M6Y2	S4(Phospho)	HCD		0.061	2	4	82.1 %	S(4): 82.1; T(6): 16.4; S(8): 0.7; S(9): 0.7; S(13): 0.0; S(18): 0.0; Y(20): 0.0	102	1.8e-06	28	39	32	77	1781	0	7	200	246700	3	838.386	2513.14	0	-0.92	78.58	17859	17859	MS2	10/220	10	220	HEK293T	CE
High	D	2	VPASPtLSSAAESPEGASLYDEVR	13823	Unconsidered	Transcription factor SOX-11 OS=Mus musculus GN=Sox11 PE=1 SV=1 - [SOX11_MOUSE]	1	1	Q7M6Y2	T6(Phospho)	HCD		0.3627	4	4	0.0 %	S(4): 0.0; T(6): 0.0; S(8): 0.0; S(9): 0.0; S(13): 100.0; S(18): 0.0; Y(20): 0.0	102	2.1e-05	31	38	31	65	1423	0	6	200	320800	3	838.386	2513.14	0	0.17	77.28	16862	16862	MS2	8/220	8	220	Neuro2A	CE
High	B	2	VPASPTLsSAAESPEGASLYDEVR	13823	Unconsidered	Transcription factor SOX-11 OS=Mus musculus GN=Sox11 PE=1 SV=1 - [SOX11_MOUSE]	1	1	Q7M6Y2	S8(Phospho)	HCD		0.2105	3	4	0.0 %	S(4): 99.8; T(6): 0.2; S(8): 0.0; S(9): 0.0; S(13): 0.0; S(18): 0.0; Y(20): 0.0	102	2.7e-09	29	39	32	105	1779	0	7	200	110400	2	1257.07	2513.14	0	-0.82	76.83	17413	17413	MS2	13/220	13	220	HEK293T	CE
High	B	2	VPASPTLSsAAESPEGASLYDEVR	13823	Unconsidered	Transcription factor SOX-11 OS=Mus musculus GN=Sox11 PE=1 SV=1 - [SOX11_MOUSE]	1	1	Q7M6Y2	S9(Phospho)	HCD		0.2105	3	3	0.0 %	S(4): 99.8; T(6): 0.2; S(8): 0.0; S(9): 0.0; S(13): 0.0; S(18): 0.0; Y(20): 0.0	102	2.7e-09	29	39	32	105	1779	0	7	200	110400	2	1257.07	2513.14	0	-0.82	76.83	17413	17413	MS2	13/220	13	220	HEK293T	CE
High	D	2	VPASPTLsSAAESPEGASLYDEVR	13823	Unconsidered	Transcription factor SOX-11 OS=Mus musculus GN=Sox11 PE=1 SV=1 - [SOX11_MOUSE]	1	1	Q7M6Y2	S8(Phospho)	HCD		0.2421	3	3	0.0 %	S(4): 0.0; T(6): 0.0; S(8): 0.0; S(9): 0.0; S(13): 100.0; S(18): 0.0; Y(20): 0.0	102	4.6e-06	31	38	31	72	1460	0	5	200	84360	2	1257.07	2513.14	0	-0.82	76.96	16780	16780	MS2	11/220	11	220	Neuro2A	CE
High	C	2	VPASPtLSSAAESPEGASLYDEVR	13823	Unconsidered	Transcription factor SOX-11 OS=Mus musculus GN=Sox11 PE=1 SV=1 - [SOX11_MOUSE]	1	1	Q7M6Y2	T6(Phospho)	HCD		0.2222	2	2	0.2 %	S(4): 99.8; T(6): 0.2; S(8): 0.0; S(9): 0.0; S(13): 0.0; S(18): 0.0; Y(20): 0.0	102	5.5e-08	25	38	31	91	1422	0	0	200	47110	2	1257.08	2513.14	0	0.16	80.49	18347	18347	MS2	15/220	15	220	Neuro2A	NE
High	B	2	VPASPTLsSAAESPEGASLYDEVR	13823	Unambiguous	Transcription factor SOX-11 OS=Mus musculus GN=Sox11 PE=1 SV=1 - [SOX11_MOUSE]	1	1	Q7M6Y2	S8(Phospho)	HCD		0.023	3	3	0.6 %	S(4): 83.8; T(6): 15.1; S(8): 0.6; S(9): 0.6; S(13): 0.0; S(18): 0.0; Y(20): 0.0	100	2.9e-07	31	39	32	85	1749	0	1	200	804300	3	838.387	2513.15	0	0.47	77.53	17596	17596	MS2	14/220	14	220	HEK293T	CE
High	B	2	VPASPTLSsAAESPEGASLYDEVR	13823	Unambiguous	Transcription factor SOX-11 OS=Mus musculus GN=Sox11 PE=1 SV=1 - [SOX11_MOUSE]	1	1	Q7M6Y2	S9(Phospho)	HCD		0.0575	4	4	0.6 %	S(4): 83.8; T(6): 15.1; S(8): 0.6; S(9): 0.6; S(13): 0.0; S(18): 0.0; Y(20): 0.0	100	5e-07	31	39	32	82	1749	0	1	200	804300	3	838.387	2513.15	0	0.47	77.53	17596	17596	MS2	14/220	14	220	HEK293T	CE
High	D	2	VPASPTLSsAAESPEGASLYDEVR	13823	Unambiguous	Transcription factor SOX-11 OS=Mus musculus GN=Sox11 PE=1 SV=1 - [SOX11_MOUSE]	1	1	Q7M6Y2	S9(Phospho)	HCD	0.0488	0	1	1	0.5 %	S(4): 84.3; T(6): 14.7; S(8): 0.5; S(9): 0.5; S(13): 0.0; S(18): 0.0; Y(20): 0.0	100	4.4e-07	31	38	31	82	1431	0	0	39	3611000	3	838.387	2513.15	0	0.39	78	17049	17049	MS2	10/220	10	220	Neuro2A	CE
High	D	2	VPASPTLsSAAESPEGASLYDEVR	13823	Unambiguous	Transcription factor SOX-11 OS=Mus musculus GN=Sox11 PE=1 SV=1 - [SOX11_MOUSE]	1	1	Q7M6Y2	S8(Phospho)	HCD		0.061	3	4	0.5 %	S(4): 84.3; T(6): 14.7; S(8): 0.5; S(9): 0.5; S(13): 0.0; S(18): 0.0; Y(20): 0.0	100	1.4e-06	31	38	31	77	1431	0	0	39	3611000	3	838.387	2513.15	0	0.39	78	17049	17049	MS2	10/220	10	220	Neuro2A	CE
High	B	2	VPASPTLSsAAESPEGASLYDEVR	13823	Unambiguous	Transcription factor SOX-11 OS=Mus musculus GN=Sox11 PE=1 SV=1 - [SOX11_MOUSE]	1	1	Q7M6Y2	S9(Phospho)	HCD		0.0789	3	3	0.5 %	S(4): 84.3; T(6): 14.7; S(8): 0.5; S(9): 0.5; S(13): 0.0; S(18): 0.0; Y(20): 0.0	100	8e-06	27	39	32	70	1759	0	2	200	673700	3	838.387	2513.15	0	0.25	77.88	17684	17684	MS2	13/220	13	220	HEK293T	CE
High	B	2	VPASPTLsSAAESPEGASLYDEVR	13823	Unambiguous	Transcription factor SOX-11 OS=Mus musculus GN=Sox11 PE=1 SV=1 - [SOX11_MOUSE]	1	1	Q7M6Y2	S8(Phospho)	HCD		0.0921	4	4	0.5 %	S(4): 84.3; T(6): 14.7; S(8): 0.5; S(9): 0.5; S(13): 0.0; S(18): 0.0; Y(20): 0.0	100	1.2e-05	27	39	32	69	1759	0	2	200	673700	3	838.387	2513.15	0	0.25	77.88	17684	17684	MS2	13/220	13	220	HEK293T	CE
High	C	2	VPASPTLSsAAESPEGASLYDEVR	13823	Unambiguous	Transcription factor SOX-11 OS=Mus musculus GN=Sox11 PE=1 SV=1 - [SOX11_MOUSE]	1	1	Q7M6Y2	S9(Phospho)	HCD	0.0532	0	1	1	0.1 %	S(4): 96.5; T(6): 3.3; S(8): 0.1; S(9): 0.1; S(13): 0.0; S(18): 0.0; Y(20): 0.0	99	2.9e-08	31	38	31	94	1431	0	2	103	1829000	3	838.387	2513.15	0	0.39	78.93	17940	17940	MS2	11/220	11	220	Neuro2A	NE
High	C	2	VPASPTLsSAAESPEGASLYDEVR	13823	Unambiguous	Transcription factor SOX-11 OS=Mus musculus GN=Sox11 PE=1 SV=1 - [SOX11_MOUSE]	1	1	Q7M6Y2	S8(Phospho)	HCD		0.0532	2	2	0.1 %	S(4): 96.5; T(6): 3.3; S(8): 0.1; S(9): 0.1; S(13): 0.0; S(18): 0.0; Y(20): 0.0	99	9.5e-08	31	38	31	89	1431	0	2	103	1829000	3	838.387	2513.15	0	0.39	78.93	17940	17940	MS2	11/220	11	220	Neuro2A	NE
High	C	2	VPASPtLSSAAESPEGASLYDEVR	13823	Unambiguous	Transcription factor SOX-11 OS=Mus musculus GN=Sox11 PE=1 SV=1 - [SOX11_MOUSE]	1	1	Q7M6Y2	T6(Phospho)	HCD		0.0128	2	2	3.6 %	S(4): 96.0; T(6): 3.6; S(8): 0.2; S(9): 0.2; S(13): 0.0; S(18): 0.0; Y(20): 0.0	99	1.6e-06	31	38	31	77	1431	0	1	161	1221000	3	838.387	2513.15	0	0.25	79.32	18044	18044	MS2	13/220	13	220	Neuro2A	NE
High	D	2	VPASPtLSSAAESPEGASLYDEVR	13823	Unconsidered	Transcription factor SOX-11 OS=Mus musculus GN=Sox11 PE=1 SV=1 - [SOX11_MOUSE]	1	1	Q7M6Y2	T6(Phospho)	HCD		0.2366	4	4	0.0 %	S(4): 0.0; T(6): 0.0; S(8): 0.0; S(9): 0.0; S(13): 100.0; S(18): 0.0; Y(20): 0.0	99	5.7e-06	30	38	31	71	1476	0	33	200	180500	3	838.385	2513.14	0	-1.14	76.91	16768	16768	MS2	12/220	12	220	Neuro2A	CE
High	D	2	VPAsPTLSSAAESPEGASLYDEVR	13823	Unconsidered	Transcription factor SOX-11 OS=Mus musculus GN=Sox11 PE=1 SV=1 - [SOX11_MOUSE]	1	1	Q7M6Y2	S4(Phospho)	HCD		0.2796	5	5	0.0 %	S(4): 0.0; T(6): 0.0; S(8): 0.0; S(9): 0.0; S(13): 100.0; S(18): 0.0; Y(20): 0.0	99	1.5e-05	30	38	31	67	1476	0	33	200	180500	3	838.385	2513.14	0	-1.14	76.91	16768	16768	MS2	12/220	12	220	Neuro2A	CE
High	A	2	VPASPTLSsAAESPEGASLYDEVR	13823	Unambiguous	Transcription factor SOX-11 OS=Mus musculus GN=Sox11 PE=1 SV=1 - [SOX11_MOUSE]	1	1	Q7M6Y2	S9(Phospho)	HCD	0.0152	0	1	1	0.5 %	S(4): 84.0; T(6): 14.9; S(8): 0.5; S(9): 0.5; S(13): 0.0; S(18): 0.0; Y(20): 0.0	99	2.4e-05	27	39	32	66	1759	0	46	200	253400	3	838.387	2513.15	0	0.25	75.89	18226	18226	MS2	9/220	9	220	HEK293T	NE
High	A	2	VPASPTLsSAAESPEGASLYDEVR	13823	Unambiguous	Transcription factor SOX-11 OS=Mus musculus GN=Sox11 PE=1 SV=1 - [SOX11_MOUSE]	1	1	Q7M6Y2	S8(Phospho)	HCD		0.0758	4	4	0.5 %	S(4): 84.0; T(6): 14.9; S(8): 0.5; S(9): 0.5; S(13): 0.0; S(18): 0.0; Y(20): 0.0	99	6.4e-05	27	39	32	61	1759	0	46	200	253400	3	838.387	2513.15	0	0.25	75.89	18226	18226	MS2	9/220	9	220	HEK293T	NE
High	D	2	VPASPtLSSAAESPEGASLYDEVR	13823	Unambiguous	Transcription factor SOX-11 OS=Mus musculus GN=Sox11 PE=1 SV=1 - [SOX11_MOUSE]	1	1	Q7M6Y2	T6(Phospho)	HCD		0.0149	2	2	15.5 %	S(4): 83.2; T(6): 15.5; S(8): 0.6; S(9): 0.6; S(13): 0.0; S(18): 0.0; Y(20): 0.0	98	1.6e-05	31	38	31	66	1423	0	2	200	348900	3	838.386	2513.14	0	-0.04	79.11	17332	17332	MS2	20/220	20	220	Neuro2A	CE
High	C	2	VPASPtLSSAAESPEGASLYDEVR	13823	Unconsidered	Transcription factor SOX-11 OS=Mus musculus GN=Sox11 PE=1 SV=1 - [SOX11_MOUSE]	1	1	Q7M6Y2	T6(Phospho)	HCD		0.25	4	4	0.0 %	S(4): 0.0; T(6): 0.0; S(8): 0.0; S(9): 0.0; S(13): 100.0; S(18): 0.0; Y(20): 0.0	97	4.4e-06	31	38	31	72	1478	0	17	200	194500	3	838.385	2513.14	0	-1.28	77.11	17474	17474	MS2	9/220	9	220	Neuro2A	NE
High	C	2	VPASPTLsSAAESPEGASLYDEVR	13823	Unconsidered	Transcription factor SOX-11 OS=Mus musculus GN=Sox11 PE=1 SV=1 - [SOX11_MOUSE]	1	1	Q7M6Y2	S8(Phospho)	HCD		0.3826	3	3	0.0 %	S(4): 100.0; T(6): 0.0; S(8): 0.0; S(9): 0.0; S(13): 0.0; S(18): 0.0; Y(20): 0.0	97	5.5e-06	26	38	31	71	1426	0	0	200	138800	2	1257.08	2513.14	0	-0.14	79.76	18162	18162	MS2	11/220	11	220	Neuro2A	NE
High	C	2	VPASPTLSsAAESPEGASLYDEVR	13823	Unconsidered	Transcription factor SOX-11 OS=Mus musculus GN=Sox11 PE=1 SV=1 - [SOX11_MOUSE]	1	1	Q7M6Y2	S9(Phospho)	HCD		0.3826	3	4	0.0 %	S(4): 100.0; T(6): 0.0; S(8): 0.0; S(9): 0.0; S(13): 0.0; S(18): 0.0; Y(20): 0.0	97	5.6e-06	26	38	31	71	1426	0	0	200	138800	2	1257.08	2513.14	0	-0.14	79.76	18162	18162	MS2	11/220	11	220	Neuro2A	NE
High	C	2	VPASPTLSSAAESPEGAsLYDEVR	13823	Unconsidered	Transcription factor SOX-11 OS=Mus musculus GN=Sox11 PE=1 SV=1 - [SOX11_MOUSE]	1	1	Q7M6Y2	S18(Phospho)	HCD		0.4688	6	6	0.0 %	S(4): 0.0; T(6): 0.0; S(8): 0.0; S(9): 0.0; S(13): 100.0; S(18): 0.0; Y(20): 0.0	97	0.0006	31	38	31	51	1478	0	17	200	194500	3	838.385	2513.14	0	-1.28	77.11	17474	17474	MS2	17/220	17	220	Neuro2A	NE
High	B	2	VPASPTLSsAAESPEGASLYDEVR	13823	Unconsidered	Transcription factor SOX-11 OS=Mus musculus GN=Sox11 PE=1 SV=1 - [SOX11_MOUSE]	1	1	Q7M6Y2	S9(Phospho)	HCD		0.2558	2	2	0.0 %	S(4): 0.0; T(6): 0.0; S(8): 0.0; S(9): 0.0; S(13): 100.0; S(18): 0.0; Y(20): 0.0	97	3.6e-05	28	39	32	64	1769	0	21	200	234600	3	838.386	2513.14	0	-0.41	76.39	17301	17301	MS2	10/220	10	220	HEK293T	CE
High	B	2	VPASPtLSSAAESPEGASLYDEVR	13823	Unconsidered	Transcription factor SOX-11 OS=Mus musculus GN=Sox11 PE=1 SV=1 - [SOX11_MOUSE]	1	1	Q7M6Y2	T6(Phospho)	HCD		0.314	4	4	0.0 %	S(4): 0.0; T(6): 0.0; S(8): 0.0; S(9): 0.0; S(13): 100.0; S(18): 0.0; Y(20): 0.0	97	0.00011	28	39	32	59	1769	0	21	200	234600	3	838.386	2513.14	0	-0.41	76.39	17301	17301	MS2	10/220	10	220	HEK293T	CE
High	B	2	VPASPtLSSAAESPEGASLYDEVR	13823	Unambiguous	Transcription factor SOX-11 OS=Mus musculus GN=Sox11 PE=1 SV=1 - [SOX11_MOUSE]	1	1	Q7M6Y2	T6(Phospho)	HCD		0.061	2	3	3.6 %	S(4): 96.1; T(6): 3.6; S(8): 0.2; S(9): 0.2; S(13): 0.0; S(18): 0.0; Y(20): 0.0	97	1.7e-06	32	39	32	77	1757	0	1	60	2497000	3	838.387	2513.15	0	0.83	77.16	17497	17497	MS2	10/220	10	220	HEK293T	CE
High	B	2	VPASPTLSsAAESPEGASLYDEVR	13823	Unconsidered	Transcription factor SOX-11 OS=Mus musculus GN=Sox11 PE=1 SV=1 - [SOX11_MOUSE]	1	1	Q7M6Y2	S9(Phospho)	HCD		0.32	3	3	0.0 %	S(4): 0.0; T(6): 0.0; S(8): 0.0; S(9): 0.0; S(13): 100.0; S(18): 0.0; Y(20): 0.0	96	1.4e-05	26	39	32	68	1774	0	0	200	26480	2	1257.08	2513.14	0	-0.52	76.08	17222	17222	MS2	16/220	16	220	HEK293T	CE
High	B	2	VPASPtLSSAAESPEGASLYDEVR	13823	Unambiguous	Transcription factor SOX-11 OS=Mus musculus GN=Sox11 PE=1 SV=1 - [SOX11_MOUSE]	1	1	Q7M6Y2	T6(Phospho)	HCD		0.0423	2	2	17.0 %	S(4): 82.7; T(6): 17.0; S(8): 0.2; S(9): 0.2; S(13): 0.0; S(18): 0.0; Y(20): 0.0	96	1.5e-05	31	39	32	68	1774	0	10	200	223600	3	838.386	2513.14	0	-0.77	78.93	17948	17948	MS2	19/220	19	220	HEK293T	CE
High	B	2	VPASPtLSSAAESPEGASLYDEVR	13823	Unambiguous	Transcription factor SOX-11 OS=Mus musculus GN=Sox11 PE=1 SV=1 - [SOX11_MOUSE]	1	1	Q7M6Y2	T6(Phospho)	HCD		0.061	2	3	16.4 %	S(4): 82.1; T(6): 16.4; S(8): 0.7; S(9): 0.7; S(13): 0.0; S(18): 0.0; Y(20): 0.0	95	1.7e-06	28	39	32	77	1781	0	7	200	246700	3	838.386	2513.14	0	-0.92	78.58	17859	17859	MS2	10/220	10	220	HEK293T	CE
High	C	2	VPASPTLSSAAEsPEGASLYDEVR	13823	Unconsidered	Transcription factor SOX-11 OS=Mus musculus GN=Sox11 PE=1 SV=1 - [SOX11_MOUSE]	1	1	Q7M6Y2	S13(Phospho)	HCD		0.6099	5	5	0.0 %	S(4): 100.0; T(6): 0.0; S(8): 0.0; S(9): 0.0; S(13): 0.0; S(18): 0.0; Y(20): 0.0	95	0.00025	29	38	31	55	1451	0	0	200	304200	2	1257.08	2513.15	0	0.84	77.91	17678	17678	MS2	10/220	10	220	Neuro2A	NE
High	C	2	VPASPTLSsAAESPEGASLYDEVR	13823	Unambiguous	Transcription factor SOX-11 OS=Mus musculus GN=Sox11 PE=1 SV=1 - [SOX11_MOUSE]	1	1	Q7M6Y2	S9(Phospho)	HCD	0.0319	0	1	1	0.5 %	S(4): 84.0; T(6): 15.0; S(8): 0.5; S(9): 0.5; S(13): 0.0; S(18): 0.0; Y(20): 0.0	95	2.9e-08	31	38	31	94	1431	0	0	27	6775000	3	838.387	2513.15	0	0.39	78.24	17764	17764	MS2	11/220	11	220	Neuro2A	NE
High	C	2	VPASPTLSsAAESPEGASLYDEVR	13823	Unambiguous	Transcription factor SOX-11 OS=Mus musculus GN=Sox11 PE=1 SV=1 - [SOX11_MOUSE]	1	1	Q7M6Y2	S9(Phospho)	HCD	0.0244	0	1	1	1.7 %	S(4): 48.3; T(6): 48.3; S(8): 1.7; S(9): 1.7; S(13): 0.0; S(18): 0.0; Y(20): 0.0	95	4.3e-07	31	38	31	82	1422	0	1	200	330700	3	838.386	2513.14	0	0.03	80.05	18237	18237	MS2	10/220	10	220	Neuro2A	NE
High	C	2	VPASPTLsSAAESPEGASLYDEVR	13823	Unambiguous	Transcription factor SOX-11 OS=Mus musculus GN=Sox11 PE=1 SV=1 - [SOX11_MOUSE]	1	1	Q7M6Y2	S8(Phospho)	HCD		0.0532	3	3	0.5 %	S(4): 84.0; T(6): 15.0; S(8): 0.5; S(9): 0.5; S(13): 0.0; S(18): 0.0; Y(20): 0.0	95	9.6e-08	31	38	31	89	1431	0	0	27	6775000	3	838.387	2513.15	0	0.39	78.24	17764	17764	MS2	11/220	11	220	Neuro2A	NE
High	C	2	VPASPTLsSAAESPEGASLYDEVR	13823	Unambiguous	Transcription factor SOX-11 OS=Mus musculus GN=Sox11 PE=1 SV=1 - [SOX11_MOUSE]	1	1	Q7M6Y2	S8(Phospho)	HCD		0.061	3	3	1.7 %	S(4): 48.3; T(6): 48.3; S(8): 1.7; S(9): 1.7; S(13): 0.0; S(18): 0.0; Y(20): 0.0	95	1.3e-06	31	38	31	77	1422	0	1	200	330700	3	838.386	2513.14	0	0.03	80.05	18237	18237	MS2	10/220	10	220	Neuro2A	NE
High	C	2	VPAsPTLSSAAESPEGASLYDEVR	13823	Unconsidered	Transcription factor SOX-11 OS=Mus musculus GN=Sox11 PE=1 SV=1 - [SOX11_MOUSE]	1	1	Q7M6Y2	S4(Phospho)	HCD		0.299	4	5	0.0 %	S(4): 0.0; T(6): 0.0; S(8): 0.0; S(9): 0.0; S(13): 100.0; S(18): 0.0; Y(20): 0.0	95	1.2e-05	31	38	31	68	1423	0	7	200	446500	3	838.386	2513.14	0	0.17	77.48	17567	17567	MS2	9/220	9	220	Neuro2A	NE
High	A	2	VPASPTLSSAAEsPEGASLYDEVR	13823	Unconsidered	Transcription factor SOX-11 OS=Mus musculus GN=Sox11 PE=1 SV=1 - [SOX11_MOUSE]	1	1	Q7M6Y2	S13(Phospho)	HCD		0.4	5	5	0.0 %	S(4): 100.0; T(6): 0.0; S(8): 0.0; S(9): 0.0; S(13): 0.0; S(18): 0.0; Y(20): 0.0	93	6.6e-07	31	39	32	81	1752	0	0	200	955600	2	1257.08	2513.15	0	0.45	76.24	18318	18318	MS2	19/220	19	220	HEK293T	NE
High	D	2	VPASPTLsSAAESPEGASLYDEVR	13823	Unconsidered	Transcription factor SOX-11 OS=Mus musculus GN=Sox11 PE=1 SV=1 - [SOX11_MOUSE]	1	1	Q7M6Y2	S8(Phospho)	HCD		0.3846	3	3	0.0 %	S(4): 99.9; T(6): 0.1; S(8): 0.0; S(9): 0.0; S(13): 0.0; S(18): 0.0; Y(20): 0.0	93	4.4e-06	26	38	31	72	1426	0	8	200	72910	2	1257.08	2513.14	0	-0.23	78.91	17279	17279	MS2	14/220	14	220	Neuro2A	CE
High	C	2	VPASPTLSSAAEsPEGASLYDEVR	13823	Unconsidered	Transcription factor SOX-11 OS=Mus musculus GN=Sox11 PE=1 SV=1 - [SOX11_MOUSE]	1	1	Q7M6Y2	S13(Phospho)	HCD		0.28	5	5	0.0 %	S(4): 100.0; T(6): 0.0; S(8): 0.0; S(9): 0.0; S(13): 0.0; S(18): 0.0; Y(20): 0.0	93	6.4e-08	30	38	31	90	1432	0	0	200	560100	2	1257.08	2513.15	0	0.35	78.64	17865	17865	MS2	20/220	20	220	Neuro2A	NE
High	D	2	VPASPtLSSAAESPEGASLYDEVR	13823	Unambiguous	Transcription factor SOX-11 OS=Mus musculus GN=Sox11 PE=1 SV=1 - [SOX11_MOUSE]	1	1	Q7M6Y2	T6(Phospho)	HCD	0.1233	0	1	1	44.2 %	S(4): 44.2; T(6): 44.2; S(8): 2.1; S(9): 9.5; S(13): 0.0; S(18): 0.0; Y(20): 0.0	92	3.9e-06	31	38	31	73	1431	0	26	200	254300	3	838.387	2513.15	0	0.25	79.52	17436	17436	MS2	19/220	19	220	Neuro2A	CE
High	D	2	VPAsPTLSSAAESPEGASLYDEVR	13823	Unambiguous	Transcription factor SOX-11 OS=Mus musculus GN=Sox11 PE=1 SV=1 - [SOX11_MOUSE]	1	1	Q7M6Y2	S4(Phospho)	HCD		0.1233	2	2	44.2 %	S(4): 44.2; T(6): 44.2; S(8): 2.1; S(9): 9.5; S(13): 0.0; S(18): 0.0; Y(20): 0.0	92	2.6e-05	31	38	31	64	1431	0	26	200	254300	3	838.387	2513.15	0	0.25	79.52	17436	17436	MS2	18/220	18	220	Neuro2A	CE
High	A	2	VPASPTLsSAAESPEGASLYDEVR	13823	Unconsidered	Transcription factor SOX-11 OS=Mus musculus GN=Sox11 PE=1 SV=1 - [SOX11_MOUSE]	1	1	Q7M6Y2	S8(Phospho)	HCD		0.2632	3	3	0.0 %	S(4): 98.5; T(6): 1.5; S(8): 0.0; S(9): 0.0; S(13): 0.0; S(18): 0.0; Y(20): 0.0	92	3.3e-07	31	39	32	84	1757	0	0	200	71340	2	1257.08	2513.15	0	0.84	78.33	18863	18863	MS2	14/220	14	220	HEK293T	NE
High	A	2	VPASPTLSsAAESPEGASLYDEVR	13823	Unconsidered	Transcription factor SOX-11 OS=Mus musculus GN=Sox11 PE=1 SV=1 - [SOX11_MOUSE]	1	1	Q7M6Y2	S9(Phospho)	HCD		0.3246	4	4	0.0 %	S(4): 98.5; T(6): 1.5; S(8): 0.0; S(9): 0.0; S(13): 0.0; S(18): 0.0; Y(20): 0.0	92	1.9e-06	31	39	32	77	1757	0	0	200	71340	2	1257.08	2513.15	0	0.84	78.33	18863	18863	MS2	13/220	13	220	HEK293T	NE
High	A	2	VPASPTLSsAAESPEGASLYDEVR	13823	Unambiguous	Transcription factor SOX-11 OS=Mus musculus GN=Sox11 PE=1 SV=1 - [SOX11_MOUSE]	1	1	Q7M6Y2	S9(Phospho)	HCD		0.0571	3	3	0.6 %	S(4): 82.9; T(6): 15.8; S(8): 0.6; S(9): 0.6; S(13): 0.0; S(18): 0.0; Y(20): 0.0	92	2.4e-05	30	39	32	66	1791	0	14	200	521000	3	838.385	2513.14	0	-0.99	77.71	18702	18702	MS2	9/220	9	220	HEK293T	NE
High	A	2	VPASPTLsSAAESPEGASLYDEVR	13823	Unambiguous	Transcription factor SOX-11 OS=Mus musculus GN=Sox11 PE=1 SV=1 - [SOX11_MOUSE]	1	1	Q7M6Y2	S8(Phospho)	HCD		0.0571	3	4	0.6 %	S(4): 82.9; T(6): 15.8; S(8): 0.6; S(9): 0.6; S(13): 0.0; S(18): 0.0; Y(20): 0.0	92	2.4e-05	30	39	32	66	1791	0	14	200	521000	3	838.385	2513.14	0	-0.99	77.71	18702	18702	MS2	12/220	12	220	HEK293T	NE
High	B	2	VPASPTLsSAAESPEGASLYDEVR	13823	Unconsidered	Transcription factor SOX-11 OS=Mus musculus GN=Sox11 PE=1 SV=1 - [SOX11_MOUSE]	1	1	Q7M6Y2	S8(Phospho)	HCD		0.4615	3	3	0.0 %	S(4): 99.9; T(6): 0.1; S(8): 0.0; S(9): 0.0; S(13): 0.0; S(18): 0.0; Y(20): 0.0	91	1.6e-06	31	39	32	77	1755	0	0	200	71040	2	1257.08	2513.14	0	-0.04	78.7	17889	17889	MS2	14/220	14	220	HEK293T	CE
High	B	2	VPASPTLSsAAESPEGASLYDEVR	13823	Unconsidered	Transcription factor SOX-11 OS=Mus musculus GN=Sox11 PE=1 SV=1 - [SOX11_MOUSE]	1	1	Q7M6Y2	S9(Phospho)	HCD		0.5385	4	4	0.0 %	S(4): 99.9; T(6): 0.1; S(8): 0.0; S(9): 0.0; S(13): 0.0; S(18): 0.0; Y(20): 0.0	91	2.5e-05	31	39	32	66	1755	0	0	200	71040	2	1257.08	2513.14	0	-0.04	78.7	17889	17889	MS2	13/220	13	220	HEK293T	CE
High	B	2	VPASPtLSSAAESPEGASLYDEVR	13823	Unconsidered	Transcription factor SOX-11 OS=Mus musculus GN=Sox11 PE=1 SV=1 - [SOX11_MOUSE]	1	1	Q7M6Y2	T6(Phospho)	HCD		0.2593	4	4	0.0 %	S(4): 0.0; T(6): 0.0; S(8): 0.0; S(9): 0.0; S(13): 100.0; S(18): 0.0; Y(20): 0.0	91	8.6e-07	26	39	32	80	1754	0	0	200	48390	2	1257.08	2513.15	0	1.13	76.45	17315	17315	MS2	10/220	10	220	HEK293T	CE
High	B	2	VPAsPTLSSAAESPEGASLYDEVR	13823	Unambiguous	Transcription factor SOX-11 OS=Mus musculus GN=Sox11 PE=1 SV=1 - [SOX11_MOUSE]	1	1	Q7M6Y2	S4(Phospho)	HCD	0.1429	0	1	1	98.1 %	S(4): 98.1; T(6): 1.9; S(8): 0.0; S(9): 0.0; S(13): 0.0; S(18): 0.0; Y(20): 0.0	91	3.4e-07	29	39	32	84	1759	0	0	200	35720	2	1257.08	2513.15	0	0.64	79.06	17984	17984	MS2	12/220	12	220	HEK293T	CE
High	A	2	VPASPTLsSAAESPEGASLYDEVR	13823	Unconsidered	Transcription factor SOX-11 OS=Mus musculus GN=Sox11 PE=1 SV=1 - [SOX11_MOUSE]	1	1	Q7M6Y2	S8(Phospho)	HCD		0.2258	2	2	0.0 %	S(4): 0.0; T(6): 0.0; S(8): 0.0; S(9): 0.0; S(13): 100.0; S(18): 0.0; Y(20): 0.0	90	0.0015	24	39	32	48	1759	0	56	200	277800	3	838.388	2513.15	0	1.85	75.19	18045	18045	MS2	12/220	12	220	HEK293T	NE
Middle	A	2	VPASPtLSSAAESPEGASLYDEVR	13823	Unconsidered	Transcription factor SOX-11 OS=Mus musculus GN=Sox11 PE=1 SV=1 - [SOX11_MOUSE]	1	1	Q7M6Y2	T6(Phospho)	HCD		0.4516	4	4	0.0 %	S(4): 0.0; T(6): 0.0; S(8): 0.0; S(9): 0.0; S(13): 100.0; S(18): 0.0; Y(20): 0.0	90	0.034	24	39	32	34	1759	0	56	200	277800	3	838.388	2513.15	0	1.85	75.19	18045	18045	MS2	8/220	8	220	HEK293T	NE
High	B	2	VPASPTLsSAAESPEGASLYDEVR	13823	Unconsidered	Transcription factor SOX-11 OS=Mus musculus GN=Sox11 PE=1 SV=1 - [SOX11_MOUSE]	1	1	Q7M6Y2	S8(Phospho)	HCD		0.2907	3	3	0.0 %	S(4): 0.0; T(6): 0.0; S(8): 0.0; S(9): 0.0; S(13): 100.0; S(18): 0.0; Y(20): 0.0	90	6.3e-05	28	39	32	61	1769	0	21	200	234600	3	838.386	2513.14	0	-0.41	76.39	17301	17301	MS2	10/220	10	220	HEK293T	CE
High	D	2	VPASPtLSSAAESPEGASLYDEVR	13823	Unconsidered	Transcription factor SOX-11 OS=Mus musculus GN=Sox11 PE=1 SV=1 - [SOX11_MOUSE]	1	1	Q7M6Y2	T6(Phospho)	HCD		0.2066	2	2	1.7 %	S(4): 98.3; T(6): 1.7; S(8): 0.0; S(9): 0.0; S(13): 0.0; S(18): 0.0; Y(20): 0.0	90	1.7e-08	30	38	31	96	1455	0	0	200	52760	2	1257.08	2513.15	0	1.42	79.3	17380	17380	MS2	15/220	15	220	Neuro2A	CE
High	A	2	VPASPTLSsAAESPEGASLYDEVR	13823	Unambiguous	Transcription factor SOX-11 OS=Mus musculus GN=Sox11 PE=1 SV=1 - [SOX11_MOUSE]	1	1	Q7M6Y2	S9(Phospho)	HCD	0.061	0	1	1	0.0 %	S(4): 96.4; T(6): 3.5; S(8): 0.0; S(9): 0.0; S(13): 0.0; S(18): 0.0; Y(20): 0.0	89	5.5e-07	31	39	32	82	1753	0	6	53	3383000	3	838.386	2513.14	0	0.03	76.23	18317	18317	MS2	10/220	10	220	HEK293T	NE
High	A	2	VPASPTLsSAAESPEGASLYDEVR	13823	Unambiguous	Transcription factor SOX-11 OS=Mus musculus GN=Sox11 PE=1 SV=1 - [SOX11_MOUSE]	1	1	Q7M6Y2	S8(Phospho)	HCD		0.061	2	2	0.0 %	S(4): 96.4; T(6): 3.5; S(8): 0.0; S(9): 0.0; S(13): 0.0; S(18): 0.0; Y(20): 0.0	89	1.7e-06	31	39	32	77	1753	0	6	53	3383000	3	838.386	2513.14	0	0.03	76.23	18317	18317	MS2	10/220	10	220	HEK293T	NE
High	D	2	VPASPTLSSAAEsPEGASLYDEVR	13823	Unconsidered	Transcription factor SOX-11 OS=Mus musculus GN=Sox11 PE=1 SV=1 - [SOX11_MOUSE]	1	1	Q7M6Y2	S13(Phospho)	HCD		0.3443	5	5	0.0 %	S(4): 100.0; T(6): 0.0; S(8): 0.0; S(9): 0.0; S(13): 0.0; S(18): 0.0; Y(20): 0.0	89	6.7e-07	31	38	31	80	1429	0	0	200	551800	2	1257.08	2513.14	0	-0.33	77.67	16961	16961	MS2	19/220	19	220	Neuro2A	CE
High	C	2	VPASPTLSSAAEsPEGASLYDEVR	13823	Unconsidered	Transcription factor SOX-11 OS=Mus musculus GN=Sox11 PE=1 SV=1 - [SOX11_MOUSE]	1	1	Q7M6Y2	S13(Phospho)	HCD		0.5078	5	5	0.0 %	S(4): 100.0; T(6): 0.0; S(8): 0.0; S(9): 0.0; S(13): 0.0; S(18): 0.0; Y(20): 0.0	89	3.6e-05	29	38	31	63	1431	0	0	200	387100	2	1257.08	2513.15	0	0.25	79.01	17963	17963	MS2	17/220	17	220	Neuro2A	NE
High	B	2	VPASPTLsSAAESPEGASLYDEVR	13823	Unconsidered	Transcription factor SOX-11 OS=Mus musculus GN=Sox11 PE=1 SV=1 - [SOX11_MOUSE]	1	1	Q7M6Y2	S8(Phospho)	HCD		0.3	2	2	0.0 %	S(4): 0.0; T(6): 0.0; S(8): 0.0; S(9): 0.0; S(13): 100.0; S(18): 0.0; Y(20): 0.0	88	8.5e-06	26	39	32	70	1774	0	0	200	26480	2	1257.08	2513.14	0	-0.52	76.08	17222	17222	MS2	16/220	16	220	HEK293T	CE
High	A	2	VPASPTLSSAAEsPEGASLYDEVR	13823	Unconsidered	Transcription factor SOX-11 OS=Mus musculus GN=Sox11 PE=1 SV=1 - [SOX11_MOUSE]	1	1	Q7M6Y2	S13(Phospho)	HCD		0.446	5	5	0.0 %	S(4): 100.0; T(6): 0.0; S(8): 0.0; S(9): 0.0; S(13): 0.0; S(18): 0.0; Y(20): 0.0	87	1.7e-06	32	39	32	77	1757	0	2	200	321600	2	1257.08	2513.15	0	0.54	76.61	18417	18417	MS2	18/220	18	220	HEK293T	NE
High	D	2	VPASPtLSSAAESPEGASLYDEVR	13823	Unconsidered	Transcription factor SOX-11 OS=Mus musculus GN=Sox11 PE=1 SV=1 - [SOX11_MOUSE]	1	1	Q7M6Y2	T6(Phospho)	HCD		0.3684	5	5	0.0 %	S(4): 0.0; T(6): 0.0; S(8): 0.0; S(9): 0.0; S(13): 100.0; S(18): 0.0; Y(20): 0.0	86	7.5e-05	31	38	31	60	1460	0	5	200	84360	2	1257.07	2513.14	0	-0.82	76.96	16780	16780	MS2	10/220	10	220	Neuro2A	CE
High	D	2	VPASPTLSsAAESPEGASLYDEVR	13823	Unconsidered	Transcription factor SOX-11 OS=Mus musculus GN=Sox11 PE=1 SV=1 - [SOX11_MOUSE]	1	1	Q7M6Y2	S9(Phospho)	HCD		0.2192	4	4	9.5 %	S(4): 44.2; T(6): 44.2; S(8): 2.1; S(9): 9.5; S(13): 0.0; S(18): 0.0; Y(20): 0.0	86	0.00013	31	38	31	57	1431	0	26	200	254300	3	838.387	2513.15	0	0.25	79.52	17436	17436	MS2	11/220	11	220	Neuro2A	CE
High	C	2	VPASPtLSSAAESPEGASLYDEVR	13823	Unambiguous	Transcription factor SOX-11 OS=Mus musculus GN=Sox11 PE=1 SV=1 - [SOX11_MOUSE]	1	1	Q7M6Y2	T6(Phospho)	HCD	0.1053	0	1	1	47.7 %	S(4): 47.7; T(6): 47.7; S(8): 2.3; S(9): 2.3; S(13): 0.0; S(18): 0.0; Y(20): 0.0	85	2e-06	30	38	31	76	1448	0	17	200	159300	3	838.387	2513.15	0	0.83	80.78	18425	18425	MS2	19/220	19	220	Neuro2A	NE
High	C	2	VPAsPTLSSAAESPEGASLYDEVR	13823	Unambiguous	Transcription factor SOX-11 OS=Mus musculus GN=Sox11 PE=1 SV=1 - [SOX11_MOUSE]	1	1	Q7M6Y2	S4(Phospho)	HCD		0.1053	2	2	47.7 %	S(4): 47.7; T(6): 47.7; S(8): 2.3; S(9): 2.3; S(13): 0.0; S(18): 0.0; Y(20): 0.0	85	1.3e-05	30	38	31	68	1448	0	17	200	159300	3	838.387	2513.15	0	0.83	80.78	18425	18425	MS2	12/220	12	220	Neuro2A	NE
High	C	2	VPASPTLSsAAESPEGASLYDEVR	13823	Unambiguous	Transcription factor SOX-11 OS=Mus musculus GN=Sox11 PE=1 SV=1 - [SOX11_MOUSE]	1	1	Q7M6Y2	S9(Phospho)	HCD	0.0128	0	1	1	0.2 %	S(4): 96.0; T(6): 3.6; S(8): 0.2; S(9): 0.2; S(13): 0.0; S(18): 0.0; Y(20): 0.0	85	1.3e-06	31	38	31	78	1431	0	1	161	1221000	3	838.387	2513.15	0	0.25	79.32	18044	18044	MS2	10/220	10	220	Neuro2A	NE
High	C	2	VPASPTLsSAAESPEGASLYDEVR	13823	Unambiguous	Transcription factor SOX-11 OS=Mus musculus GN=Sox11 PE=1 SV=1 - [SOX11_MOUSE]	1	1	Q7M6Y2	S8(Phospho)	HCD		0.0641	3	3	0.2 %	S(4): 96.0; T(6): 3.6; S(8): 0.2; S(9): 0.2; S(13): 0.0; S(18): 0.0; Y(20): 0.0	85	3.5e-06	31	38	31	73	1431	0	1	161	1221000	3	838.387	2513.15	0	0.25	79.32	18044	18044	MS2	13/220	13	220	Neuro2A	NE
High	D	2	VPASPTLsSAAESPEGASLYDEVR	13823	Unambiguous	Transcription factor SOX-11 OS=Mus musculus GN=Sox11 PE=1 SV=1 - [SOX11_MOUSE]	1	1	Q7M6Y2	S8(Phospho)	HCD		0.1075	3	3	0.0 %	S(4): 0.0; T(6): 0.0; S(8): 0.0; S(9): 0.0; S(13): 100.0; S(18): 0.0; Y(20): 0.0	85	4.1e-07	30	38	31	83	1476	0	33	200	180500	3	838.385	2513.14	0	-1.14	76.91	16768	16768	MS2	23/220	23	220	Neuro2A	CE
High	B	2	VPASPTLSSAAEsPEGASLYDEVR	13823	Unconsidered	Transcription factor SOX-11 OS=Mus musculus GN=Sox11 PE=1 SV=1 - [SOX11_MOUSE]	1	1	Q7M6Y2	S13(Phospho)	HCD		0.5448	5	5	0.0 %	S(4): 100.0; T(6): 0.0; S(8): 0.0; S(9): 0.0; S(13): 0.0; S(18): 0.0; Y(20): 0.0	85	6.5e-05	30	39	32	61	1752	0	0	200	667700	2	1257.08	2513.15	0	0.45	77.2	17509	17509	MS2	17/220	17	220	HEK293T	CE
High	D	2	VPASPTLSsAAESPEGASLYDEVR	13823	Unconsidered	Transcription factor SOX-11 OS=Mus musculus GN=Sox11 PE=1 SV=1 - [SOX11_MOUSE]	1	1	Q7M6Y2	S9(Phospho)	HCD		0.3846	3	4	0.0 %	S(4): 99.9; T(6): 0.1; S(8): 0.0; S(9): 0.0; S(13): 0.0; S(18): 0.0; Y(20): 0.0	85	5e-06	26	38	31	72	1426	0	8	200	72910	2	1257.08	2513.14	0	-0.23	78.91	17279	17279	MS2	11/220	11	220	Neuro2A	CE
High	D	2	VPASPTLSsAAESPEGASLYDEVR	13823	Unambiguous	Transcription factor SOX-11 OS=Mus musculus GN=Sox11 PE=1 SV=1 - [SOX11_MOUSE]	1	1	Q7M6Y2	S9(Phospho)	HCD	0.0149	0	1	1	0.6 %	S(4): 83.2; T(6): 15.5; S(8): 0.6; S(9): 0.6; S(13): 0.0; S(18): 0.0; Y(20): 0.0	84	1.5e-05	31	38	31	67	1423	0	2	200	348900	3	838.386	2513.14	0	-0.04	79.11	17332	17332	MS2	9/220	9	220	Neuro2A	CE
High	D	2	VPASPTLsSAAESPEGASLYDEVR	13823	Unambiguous	Transcription factor SOX-11 OS=Mus musculus GN=Sox11 PE=1 SV=1 - [SOX11_MOUSE]	1	1	Q7M6Y2	S8(Phospho)	HCD		0.0597	4	4	0.6 %	S(4): 83.2; T(6): 15.5; S(8): 0.6; S(9): 0.6; S(13): 0.0; S(18): 0.0; Y(20): 0.0	84	3.4e-05	31	38	31	63	1423	0	2	200	348900	3	838.386	2513.14	0	-0.04	79.11	17332	17332	MS2	13/220	13	220	Neuro2A	CE
High	A	2	VPAsPTLSSAAESPEGASLYDEVR	13823	Unconsidered	Transcription factor SOX-11 OS=Mus musculus GN=Sox11 PE=1 SV=1 - [SOX11_MOUSE]	1	1	Q7M6Y2	S4(Phospho)	HCD		0.449	6	6	0.0 %	S(4): 0.0; T(6): 0.0; S(8): 0.0; S(9): 0.0; S(13): 100.0; S(18): 0.0; Y(20): 0.0	84	0.00038	25	39	32	54	1758	0	0	200	112400	2	1257.08	2513.15	0	1.03	75.16	18038	18038	MS2	8/220	8	220	HEK293T	NE
High	B	2	VPAsPTLSSAAESPEGASLYDEVR	13823	Unconsidered	Transcription factor SOX-11 OS=Mus musculus GN=Sox11 PE=1 SV=1 - [SOX11_MOUSE]	1	1	Q7M6Y2	S4(Phospho)	HCD		0.3721	5	5	0.0 %	S(4): 0.0; T(6): 0.0; S(8): 0.0; S(9): 0.0; S(13): 100.0; S(18): 0.0; Y(20): 0.0	83	0.00034	28	39	32	54	1769	0	21	200	234600	3	838.386	2513.14	0	-0.41	76.39	17301	17301	MS2	10/220	10	220	HEK293T	CE
High	B	2	VPASPTLSSAAESPEGAsLYDEVR	13823	Unconsidered	Transcription factor SOX-11 OS=Mus musculus GN=Sox11 PE=1 SV=1 - [SOX11_MOUSE]	1	1	Q7M6Y2	S18(Phospho)	HCD		0.5116	6	6	0.0 %	S(4): 0.0; T(6): 0.0; S(8): 0.0; S(9): 0.0; S(13): 100.0; S(18): 0.0; Y(20): 0.0	83	0.0054	28	39	32	42	1769	0	21	200	234600	3	838.386	2513.14	0	-0.41	76.39	17301	17301	MS2	18/220	18	220	HEK293T	CE
High	B	2	VPASPTLSsAAESPEGASLYDEVR	13823	Unambiguous	Transcription factor SOX-11 OS=Mus musculus GN=Sox11 PE=1 SV=1 - [SOX11_MOUSE]	1	1	Q7M6Y2	S9(Phospho)	HCD	0.061	0	1	1	0.2 %	S(4): 96.1; T(6): 3.6; S(8): 0.2; S(9): 0.2; S(13): 0.0; S(18): 0.0; Y(20): 0.0	83	5.5e-07	32	39	32	82	1757	0	1	60	2497000	3	838.387	2513.15	0	0.83	77.16	17497	17497	MS2	10/220	10	220	HEK293T	CE
High	B	2	VPASPTLsSAAESPEGASLYDEVR	13823	Unambiguous	Transcription factor SOX-11 OS=Mus musculus GN=Sox11 PE=1 SV=1 - [SOX11_MOUSE]	1	1	Q7M6Y2	S8(Phospho)	HCD		0.061	2	2	0.2 %	S(4): 96.1; T(6): 3.6; S(8): 0.2; S(9): 0.2; S(13): 0.0; S(18): 0.0; Y(20): 0.0	83	1.7e-06	32	39	32	77	1757	0	1	60	2497000	3	838.387	2513.15	0	0.83	77.16	17497	17497	MS2	10/220	10	220	HEK293T	CE
High	C	2	VPASPTLSsAAESPEGASLYDEVR	13823	Unambiguous	Transcription factor SOX-11 OS=Mus musculus GN=Sox11 PE=1 SV=1 - [SOX11_MOUSE]	1	1	Q7M6Y2	S9(Phospho)	HCD		0.1154	2	2	0.0 %	S(4): 0.0; T(6): 0.0; S(8): 0.0; S(9): 0.0; S(13): 99.9; S(18): 0.0; Y(20): 0.0	83	8.9e-06	24	38	31	69	1448	0	0	200	34280	2	1257.08	2513.16	0.01	4.92	77.15	17484	17484	MS2	9/220	9	220	Neuro2A	NE
High	C	2	VPASPTLSSAAESPEGAsLYDEVR	13823	Unconsidered	Transcription factor SOX-11 OS=Mus musculus GN=Sox11 PE=1 SV=1 - [SOX11_MOUSE]	1	1	Q7M6Y2	S18(Phospho)	HCD		0.4231	6	6	0.0 %	S(4): 0.0; T(6): 0.0; S(8): 0.0; S(9): 0.0; S(13): 99.9; S(18): 0.0; Y(20): 0.0	83	0.0025	24	38	31	45	1448	0	0	200	34280	2	1257.08	2513.16	0.01	4.92	77.15	17484	17484	MS2	14/220	14	220	Neuro2A	NE
High	A	2	VPASPtLSSAAESPEGASLYDEVR	13823	Unambiguous	Transcription factor SOX-11 OS=Mus musculus GN=Sox11 PE=1 SV=1 - [SOX11_MOUSE]	1	1	Q7M6Y2	T6(Phospho)	HCD		0.0571	3	3	66.4 %	S(4): 15.0; T(6): 66.4; S(8): 3.6; S(9): 15.0; S(13): 0.0; S(18): 0.0; Y(20): 0.0	83	2.2e-05	29	39	32	66	1769	0	23	200	286900	3	838.386	2513.14	0	-0.41	78.11	18806	18806	MS2	12/220	12	220	HEK293T	NE
High	C	2	VPAsPTLSSAAESPEGASLYDEVR	13823	Unconsidered	Transcription factor SOX-11 OS=Mus musculus GN=Sox11 PE=1 SV=1 - [SOX11_MOUSE]	1	1	Q7M6Y2	S4(Phospho)	HCD		0.25	4	5	0.0 %	S(4): 0.0; T(6): 0.0; S(8): 0.0; S(9): 0.0; S(13): 100.0; S(18): 0.0; Y(20): 0.0	83	4.4e-06	31	38	31	72	1478	0	17	200	194500	3	838.385	2513.14	0	-1.28	77.11	17474	17474	MS2	9/220	9	220	Neuro2A	NE
High	D	2	VPASPTLSsAAESPEGASLYDEVR	13823	Unconsidered	Transcription factor SOX-11 OS=Mus musculus GN=Sox11 PE=1 SV=1 - [SOX11_MOUSE]	1	1	Q7M6Y2	S9(Phospho)	HCD		0.3626	2	2	0.0 %	S(4): 0.0; T(6): 0.0; S(8): 0.0; S(9): 0.0; S(13): 100.0; S(18): 0.0; Y(20): 0.0	82	0.0001	26	38	31	58	1422	0	0	200	70940	2	1257.08	2513.14	0	0.16	77.33	16874	16874	MS2	8/220	8	220	Neuro2A	CE
High	C	2	VPAsPTLSSAAESPEGASLYDEVR	13823	Unambiguous	Transcription factor SOX-11 OS=Mus musculus GN=Sox11 PE=1 SV=1 - [SOX11_MOUSE]	1	1	Q7M6Y2	S4(Phospho)	HCD	0.0886	0	1	2	94.2 %	S(4): 94.2; T(6): 5.2; S(8): 0.3; S(9): 0.3; S(13): 0.0; S(18): 0.0; Y(20): 0.0	82	9e-07	29	38	31	79	1454	0	8	200	231400	3	838.386	2513.14	0	-0.55	80.41	18326	18326	MS2	13/220	13	220	Neuro2A	NE
High	B	2	VPASPTLSsAAESPEGASLYDEVR	13823	Unambiguous	Transcription factor SOX-11 OS=Mus musculus GN=Sox11 PE=1 SV=1 - [SOX11_MOUSE]	1	1	Q7M6Y2	S9(Phospho)	HCD	0.061	0	1	1	0.7 %	S(4): 82.1; T(6): 16.4; S(8): 0.7; S(9): 0.7; S(13): 0.0; S(18): 0.0; Y(20): 0.0	82	5.3e-07	28	39	32	82	1781	0	7	200	246700	3	838.386	2513.14	0	-0.92	78.58	17859	17859	MS2	10/220	10	220	HEK293T	CE
High	B	2	VPASPTLsSAAESPEGASLYDEVR	13823	Unambiguous	Transcription factor SOX-11 OS=Mus musculus GN=Sox11 PE=1 SV=1 - [SOX11_MOUSE]	1	1	Q7M6Y2	S8(Phospho)	HCD		0.061	2	2	0.7 %	S(4): 82.1; T(6): 16.4; S(8): 0.7; S(9): 0.7; S(13): 0.0; S(18): 0.0; Y(20): 0.0	82	1.7e-06	28	39	32	77	1781	0	7	200	246700	3	838.386	2513.14	0	-0.92	78.58	17859	17859	MS2	10/220	10	220	HEK293T	CE
High	D	2	VPASPTLSSAAEsPEGASLYDEVR	13823	Unconsidered	Transcription factor SOX-11 OS=Mus musculus GN=Sox11 PE=1 SV=1 - [SOX11_MOUSE]	1	1	Q7M6Y2	S13(Phospho)	HCD		0.4667	5	5	0.0 %	S(4): 100.0; T(6): 0.0; S(8): 0.0; S(9): 0.0; S(13): 0.0; S(18): 0.0; Y(20): 0.0	82	3.1e-05	31	38	31	64	1422	0	0	200	662400	2	1257.08	2513.14	0	0.16	78.04	17060	17060	MS2	17/220	17	220	Neuro2A	CE
Middle	B	2	VPASPTLSSAAEsPEGASLYDEVR	13823	Unconsidered	Transcription factor SOX-11 OS=Mus musculus GN=Sox11 PE=1 SV=1 - [SOX11_MOUSE]	1	1	Q7M6Y2	S13(Phospho)	HCD		0.72	5	5	0.0 %	S(4): 100.0; T(6): 0.0; S(8): 0.0; S(9): 0.0; S(13): 0.0; S(18): 0.0; Y(20): 0.0	81	0.027	32	39	32	35	1760	0	0	200	207900	2	1257.08	2513.14	0	-0.33	77.58	17609	17609	MS2	15/220	15	220	HEK293T	CE
High	D	2	VPAsPTLSSAAESPEGASLYDEVR	13823	Unconsidered	Transcription factor SOX-11 OS=Mus musculus GN=Sox11 PE=1 SV=1 - [SOX11_MOUSE]	1	1	Q7M6Y2	S4(Phospho)	HCD		0.402	5	5	0.0 %	S(4): 0.0; T(6): 0.0; S(8): 0.0; S(9): 0.0; S(13): 100.0; S(18): 0.0; Y(20): 0.0	81	6.2e-05	31	38	31	61	1423	0	6	200	320800	3	838.386	2513.14	0	0.17	77.28	16862	16862	MS2	11/220	11	220	Neuro2A	CE
High	D	2	VPASPTLsSAAESPEGASLYDEVR	13823	Unambiguous	Transcription factor SOX-11 OS=Mus musculus GN=Sox11 PE=1 SV=1 - [SOX11_MOUSE]	1	1	Q7M6Y2	S8(Phospho)	HCD		0.137	3	3	2.1 %	S(4): 44.2; T(6): 44.2; S(8): 2.1; S(9): 9.5; S(13): 0.0; S(18): 0.0; Y(20): 0.0	79	3.4e-05	31	38	31	63	1431	0	26	200	254300	3	838.387	2513.15	0	0.25	79.52	17436	17436	MS2	18/220	18	220	Neuro2A	CE
High	C	2	VPASPTLSSAAEsPEGASLYDEVR	13823	Unconsidered	Transcription factor SOX-11 OS=Mus musculus GN=Sox11 PE=1 SV=1 - [SOX11_MOUSE]	1	1	Q7M6Y2	S13(Phospho)	HCD		0.1512	5	5	0.0 %	S(4): 86.7; T(6): 13.2; S(8): 0.1; S(9): 0.1; S(13): 0.0; S(18): 0.0; Y(20): 0.0	78	3.5e-06	31	38	31	73	1442	0	1	200	705400	3	838.387	2513.15	0	0.61	77.86	17665	17665	MS2	10/220	10	220	Neuro2A	NE
High	C	2	VPAsPTLSSAAESPEGASLYDEVR	13823	Unconsidered	Transcription factor SOX-11 OS=Mus musculus GN=Sox11 PE=1 SV=1 - [SOX11_MOUSE]	1	1	Q7M6Y2	S4(Phospho)	HCD		0.5167	6	6	0.0 %	S(4): 0.0; T(6): 0.0; S(8): 0.0; S(9): 0.0; S(13): 100.0; S(18): 0.0; Y(20): 0.0	78	0.00013	29	38	31	58	1425	0	0	200	93270	2	1257.08	2513.14	0	-0.04	77.52	17578	17578	MS2	10/220	10	220	Neuro2A	NE
High	B	2	VPASPTLSSAAEsPEGASLYDEVR	13823	Unambiguous	Transcription factor SOX-11 OS=Mus musculus GN=Sox11 PE=1 SV=1 - [SOX11_MOUSE]	1	1	Q7M6Y2	S13(Phospho)	HCD		0.0179	2	2	94.2 %	S(4): 0.0; T(6): 0.9; S(8): 0.9; S(9): 4.0; S(13): 94.2; S(18): 0.0; Y(20): 0.0	78	0.00027	32	39	32	55	1739	0	54	200	58350	3	838.388	2513.15	0	1.78	76.01	17204	17204	MS2	11/220	11	220	HEK293T	CE
Middle	A	2	VPAsPTLSSAAESPEGASLYDEVR	13823	Unconsidered	Transcription factor SOX-11 OS=Mus musculus GN=Sox11 PE=1 SV=1 - [SOX11_MOUSE]	1	1	Q7M6Y2	S4(Phospho)	HCD		0.4839	5	5	0.0 %	S(4): 0.0; T(6): 0.0; S(8): 0.0; S(9): 0.0; S(13): 100.0; S(18): 0.0; Y(20): 0.0	77	0.051	24	39	32	32	1759	0	56	200	277800	3	838.388	2513.15	0	1.85	75.19	18045	18045	MS2	11/220	11	220	HEK293T	NE
High	A	2	VPASPTLSsAAESPEGASLYDEVR	13823	Unambiguous	Transcription factor SOX-11 OS=Mus musculus GN=Sox11 PE=1 SV=1 - [SOX11_MOUSE]	1	1	Q7M6Y2	S9(Phospho)	HCD	0.0571	0	1	2	15.0 %	S(4): 15.0; T(6): 66.4; S(8): 3.6; S(9): 15.0; S(13): 0.0; S(18): 0.0; Y(20): 0.0	76	8.8e-06	29	39	32	70	1769	0	23	200	286900	3	838.386	2513.14	0	-0.41	78.11	18806	18806	MS2	9/220	9	220	HEK293T	NE
High	A	2	VPAsPTLSSAAESPEGASLYDEVR	13823	Unambiguous	Transcription factor SOX-11 OS=Mus musculus GN=Sox11 PE=1 SV=1 - [SOX11_MOUSE]	1	1	Q7M6Y2	S4(Phospho)	HCD	0.0571	0	1	1	15.0 %	S(4): 15.0; T(6): 66.4; S(8): 3.6; S(9): 15.0; S(13): 0.0; S(18): 0.0; Y(20): 0.0	76	8.5e-06	29	39	32	70	1769	0	23	200	286900	3	838.386	2513.14	0	-0.41	78.11	18806	18806	MS2	12/220	12	220	HEK293T	NE
High	B	2	VPASPTLSsAAESPEGASLYDEVR	13823	Unambiguous	Transcription factor SOX-11 OS=Mus musculus GN=Sox11 PE=1 SV=1 - [SOX11_MOUSE]	1	1	Q7M6Y2	S9(Phospho)	HCD	0.0423	0	1	1	0.2 %	S(4): 82.7; T(6): 17.0; S(8): 0.2; S(9): 0.2; S(13): 0.0; S(18): 0.0; Y(20): 0.0	76	6.8e-06	31	39	32	71	1774	0	10	200	223600	3	838.386	2513.14	0	-0.77	78.93	17948	17948	MS2	9/220	9	220	HEK293T	CE
High	B	2	VPASPTLsSAAESPEGASLYDEVR	13823	Unambiguous	Transcription factor SOX-11 OS=Mus musculus GN=Sox11 PE=1 SV=1 - [SOX11_MOUSE]	1	1	Q7M6Y2	S8(Phospho)	HCD		0.0704	3	3	0.2 %	S(4): 82.7; T(6): 17.0; S(8): 0.2; S(9): 0.2; S(13): 0.0; S(18): 0.0; Y(20): 0.0	76	2e-05	31	39	32	66	1774	0	10	200	223600	3	838.386	2513.14	0	-0.77	78.93	17948	17948	MS2	9/220	9	220	HEK293T	CE
High	A	2	VPASPtLSSAAESPEGASLYDEVR	13823	Unambiguous	Transcription factor SOX-11 OS=Mus musculus GN=Sox11 PE=1 SV=1 - [SOX11_MOUSE]	1	1	Q7M6Y2	T6(Phospho)	HCD		0.0563	3	3	66.7 %	S(4): 14.9; T(6): 66.7; S(8): 3.5; S(9): 14.9; S(13): 0.0; S(18): 0.0; Y(20): 0.0	76	1.9e-05	31	39	32	67	1757	0	22	200	122000	3	838.387	2513.15	0	0.68	78.88	19008	19008	MS2	12/220	12	220	HEK293T	NE
High	C	2	VPASPTLsSAAESPEGASLYDEVR	13823	Unambiguous	Transcription factor SOX-11 OS=Mus musculus GN=Sox11 PE=1 SV=1 - [SOX11_MOUSE]	1	1	Q7M6Y2	S8(Phospho)	HCD		0.1154	2	3	0.0 %	S(4): 0.0; T(6): 0.0; S(8): 0.0; S(9): 0.0; S(13): 99.9; S(18): 0.0; Y(20): 0.0	75	8.9e-06	24	38	31	69	1448	0	0	200	34280	2	1257.08	2513.16	0.01	4.92	77.15	17484	17484	MS2	9/220	9	220	Neuro2A	NE
High	B	2	VPAsPTLSSAAESPEGASLYDEVR	13823	Unconsidered	Transcription factor SOX-11 OS=Mus musculus GN=Sox11 PE=1 SV=1 - [SOX11_MOUSE]	1	1	Q7M6Y2	S4(Phospho)	HCD		0.3981	5	5	0.0 %	S(4): 0.0; T(6): 0.0; S(8): 0.0; S(9): 0.0; S(13): 100.0; S(18): 0.0; Y(20): 0.0	75	2.6e-05	26	39	32	65	1754	0	0	200	48390	2	1257.08	2513.15	0	1.13	76.45	17315	17315	MS2	9/220	9	220	HEK293T	CE
High	D	2	VPASPTLsSAAESPEGASLYDEVR	13823	Unconsidered	Transcription factor SOX-11 OS=Mus musculus GN=Sox11 PE=1 SV=1 - [SOX11_MOUSE]	1	1	Q7M6Y2	S8(Phospho)	HCD		0.3626	2	3	0.0 %	S(4): 0.0; T(6): 0.0; S(8): 0.0; S(9): 0.0; S(13): 100.0; S(18): 0.0; Y(20): 0.0	75	0.0001	26	38	31	58	1422	0	0	200	70940	2	1257.08	2513.14	0	0.16	77.33	16874	16874	MS2	8/220	8	220	Neuro2A	CE
High	B	2	VPASPtLSSAAESPEGASLYDEVR	13823	Unambiguous	Transcription factor SOX-11 OS=Mus musculus GN=Sox11 PE=1 SV=1 - [SOX11_MOUSE]	1	1	Q7M6Y2	T6(Phospho)	HCD		0.1429	2	2	1.9 %	S(4): 98.1; T(6): 1.9; S(8): 0.0; S(9): 0.0; S(13): 0.0; S(18): 0.0; Y(20): 0.0	73	6e-06	29	39	32	72	1759	0	0	200	35720	2	1257.08	2513.15	0	0.64	79.06	17984	17984	MS2	12/220	12	220	HEK293T	CE
High	D	2	VPAsPTLSSAAESPEGASLYDEVR	13823	Unambiguous	Transcription factor SOX-11 OS=Mus musculus GN=Sox11 PE=1 SV=1 - [SOX11_MOUSE]	1	1	Q7M6Y2	S4(Phospho)	HCD	0.1081	0	1	1	88.0 %	S(4): 88.0; T(6): 11.5; S(8): 0.3; S(9): 0.3; S(13): 0.0; S(18): 0.0; Y(20): 0.0	72	2.9e-06	25	38	31	74	1478	0	0	200	26160	2	1257.07	2513.14	0	-1.3	79.77	17504	17504	MS2	10/220	10	220	Neuro2A	CE
High	C	2	VPASPTLsSAAESPEGASLYDEVR	13823	Unambiguous	Transcription factor SOX-11 OS=Mus musculus GN=Sox11 PE=1 SV=1 - [SOX11_MOUSE]	1	1	Q7M6Y2	S8(Phospho)	HCD		0.1316	3	3	2.3 %	S(4): 47.7; T(6): 47.7; S(8): 2.3; S(9): 2.3; S(13): 0.0; S(18): 0.0; Y(20): 0.0	72	1.8e-05	30	38	31	66	1448	0	17	200	159300	3	838.387	2513.15	0	0.83	80.78	18425	18425	MS2	12/220	12	220	Neuro2A	NE
High	C	2	VPASPTLSsAAESPEGASLYDEVR	13823	Unambiguous	Transcription factor SOX-11 OS=Mus musculus GN=Sox11 PE=1 SV=1 - [SOX11_MOUSE]	1	1	Q7M6Y2	S9(Phospho)	HCD		0.1316	3	4	2.3 %	S(4): 47.7; T(6): 47.7; S(8): 2.3; S(9): 2.3; S(13): 0.0; S(18): 0.0; Y(20): 0.0	72	2e-05	30	38	31	66	1448	0	17	200	159300	3	838.387	2513.15	0	0.83	80.78	18425	18425	MS2	11/220	11	220	Neuro2A	NE
High	A	2	VPASPTLsSAAESPEGASLYDEVR	13823	Unambiguous	Transcription factor SOX-11 OS=Mus musculus GN=Sox11 PE=1 SV=1 - [SOX11_MOUSE]	1	1	Q7M6Y2	S8(Phospho)	HCD		0.0714	4	4	3.6 %	S(4): 15.0; T(6): 66.4; S(8): 3.6; S(9): 15.0; S(13): 0.0; S(18): 0.0; Y(20): 0.0	70	2.6e-05	29	39	32	65	1769	0	23	200	286900	3	838.386	2513.14	0	-0.41	78.11	18806	18806	MS2	9/220	9	220	HEK293T	NE
High	C	2	VPASPtLSSAAESPEGASLYDEVR	13823	Unambiguous	Transcription factor SOX-11 OS=Mus musculus GN=Sox11 PE=1 SV=1 - [SOX11_MOUSE]	1	1	Q7M6Y2	T6(Phospho)	HCD	0.0886	0	1	1	5.2 %	S(4): 94.2; T(6): 5.2; S(8): 0.3; S(9): 0.3; S(13): 0.0; S(18): 0.0; Y(20): 0.0	69	8.5e-07	29	38	31	79	1454	0	8	200	231400	3	838.386	2513.14	0	-0.55	80.41	18326	18326	MS2	13/220	13	220	Neuro2A	NE
High	A	2	VPAsPTLSSAAESPEGASLYDEVR	13823	Unambiguous	Transcription factor SOX-11 OS=Mus musculus GN=Sox11 PE=1 SV=1 - [SOX11_MOUSE]	1	1	Q7M6Y2	S4(Phospho)	HCD	0.0282	0	1	1	14.9 %	S(4): 14.9; T(6): 66.7; S(8): 3.5; S(9): 14.9; S(13): 0.0; S(18): 0.0; Y(20): 0.0	69	7.3e-06	31	39	32	71	1757	0	22	200	122000	3	838.387	2513.15	0	0.68	78.88	19008	19008	MS2	12/220	12	220	HEK293T	NE
High	A	2	VPASPTLSsAAESPEGASLYDEVR	13823	Unambiguous	Transcription factor SOX-11 OS=Mus musculus GN=Sox11 PE=1 SV=1 - [SOX11_MOUSE]	1	1	Q7M6Y2	S9(Phospho)	HCD		0.0282	2	2	14.9 %	S(4): 14.9; T(6): 66.7; S(8): 3.5; S(9): 14.9; S(13): 0.0; S(18): 0.0; Y(20): 0.0	69	1.2e-05	31	39	32	69	1757	0	22	200	122000	3	838.387	2513.15	0	0.68	78.88	19008	19008	MS2	12/220	12	220	HEK293T	NE
High	C	2	VPASPTLsSAAESPEGASLYDEVR	13823	Unconsidered	Transcription factor SOX-11 OS=Mus musculus GN=Sox11 PE=1 SV=1 - [SOX11_MOUSE]	1	1	Q7M6Y2	S8(Phospho)	HCD		0.5214	3	3	0.0 %	S(4): 99.8; T(6): 0.2; S(8): 0.0; S(9): 0.0; S(13): 0.0; S(18): 0.0; Y(20): 0.0	69	0.00018	25	38	31	56	1422	0	0	200	47110	2	1257.08	2513.14	0	0.16	80.49	18347	18347	MS2	13/220	13	220	Neuro2A	NE
High	C	2	VPASPTLSsAAESPEGASLYDEVR	13823	Unconsidered	Transcription factor SOX-11 OS=Mus musculus GN=Sox11 PE=1 SV=1 - [SOX11_MOUSE]	1	1	Q7M6Y2	S9(Phospho)	HCD		0.5812	4	4	0.0 %	S(4): 99.8; T(6): 0.2; S(8): 0.0; S(9): 0.0; S(13): 0.0; S(18): 0.0; Y(20): 0.0	69	0.00082	25	38	31	49	1422	0	0	200	47110	2	1257.08	2513.14	0	0.16	80.49	18347	18347	MS2	11/220	11	220	Neuro2A	NE
High	D	2	VPASPTLSSAAESPEGAsLYDEVR	13823	Unconsidered	Transcription factor SOX-11 OS=Mus musculus GN=Sox11 PE=1 SV=1 - [SOX11_MOUSE]	1	1	Q7M6Y2	S18(Phospho)	HCD		0.4314	6	6	0.0 %	S(4): 0.0; T(6): 0.0; S(8): 0.0; S(9): 0.0; S(13): 100.0; S(18): 0.0; Y(20): 0.0	68	0.00012	31	38	31	58	1423	0	6	200	320800	3	838.386	2513.14	0	0.17	77.28	16862	16862	MS2	19/220	19	220	Neuro2A	CE
High	C	2	VPASPTLSSAAESPEGAsLYDEVR	13823	Unconsidered	Transcription factor SOX-11 OS=Mus musculus GN=Sox11 PE=1 SV=1 - [SOX11_MOUSE]	1	1	Q7M6Y2	S18(Phospho)	HCD		0.4639	6	6	0.0 %	S(4): 0.0; T(6): 0.0; S(8): 0.0; S(9): 0.0; S(13): 100.0; S(18): 0.0; Y(20): 0.0	68	0.00043	31	38	31	52	1423	0	7	200	446500	3	838.386	2513.14	0	0.17	77.48	17567	17567	MS2	18/220	18	220	Neuro2A	NE
High	C	2	VPASPtLSSAAESPEGASLYDEVR	13823	Unconsidered	Transcription factor SOX-11 OS=Mus musculus GN=Sox11 PE=1 SV=1 - [SOX11_MOUSE]	1	1	Q7M6Y2	T6(Phospho)	HCD		0.3077	4	4	0.0 %	S(4): 0.0; T(6): 0.0; S(8): 0.0; S(9): 0.0; S(13): 99.9; S(18): 0.0; Y(20): 0.0	67	0.00031	24	38	31	54	1448	0	0	200	34280	2	1257.08	2513.16	0.01	4.92	77.15	17484	17484	MS2	9/220	9	220	Neuro2A	NE
High	D	2	VPASPTLSSAAEsPEGASLYDEVR	13823	Unconsidered	Transcription factor SOX-11 OS=Mus musculus GN=Sox11 PE=1 SV=1 - [SOX11_MOUSE]	1	1	Q7M6Y2	S13(Phospho)	HCD		0.2805	5	5	0.0 %	S(4): 48.6; T(6): 48.6; S(8): 1.4; S(9): 1.4; S(13): 0.0; S(18): 0.0; Y(20): 0.0	67	9.7e-05	31	38	31	59	1423	0	0	184	819200	3	838.386	2513.14	0	0.17	78.38	17148	17148	MS2	9/220	9	220	Neuro2A	CE
High	D	2	VPASPTLSSAAESPEGAsLYDEVR	13823	Unconsidered	Transcription factor SOX-11 OS=Mus musculus GN=Sox11 PE=1 SV=1 - [SOX11_MOUSE]	1	1	Q7M6Y2	S18(Phospho)	HCD		0.4194	6	6	0.0 %	S(4): 0.0; T(6): 0.0; S(8): 0.0; S(9): 0.0; S(13): 100.0; S(18): 0.0; Y(20): 0.0	66	0.00028	30	38	31	54	1476	0	33	200	180500	3	838.385	2513.14	0	-1.14	76.91	16768	16768	MS2	21/220	21	220	Neuro2A	CE
High	C	2	VPASPTLSsAAESPEGASLYDEVR	13823	Unambiguous	Transcription factor SOX-11 OS=Mus musculus GN=Sox11 PE=1 SV=1 - [SOX11_MOUSE]	1	1	Q7M6Y2	S9(Phospho)	HCD		0.0417	2	4	67.0 %	S(4): 3.4; T(6): 14.7; S(8): 14.7; S(9): 67.0; S(13): 0.2; S(18): 0.0; Y(20): 0.0	66	0.0019	31	38	31	46	1458	0	40	200	75210	3	838.386	2513.14	0	-0.7	81.18	18529	18529	MS2	12/220	12	220	Neuro2A	NE
High	A	2	VPASPTLSSAAEsPEGASLYDEVR	13823	Unconsidered	Transcription factor SOX-11 OS=Mus musculus GN=Sox11 PE=1 SV=1 - [SOX11_MOUSE]	1	1	Q7M6Y2	S13(Phospho)	HCD		0.6364	5	5	0.0 %	S(4): 100.0; T(6): 0.0; S(8): 0.0; S(9): 0.0; S(13): 0.0; S(18): 0.0; Y(20): 0.0	65	0.00024	32	39	32	56	1801	0	0	200	99190	2	1257.07	2513.14	0	-1.5	75.88	18224	18224	MS2	14/220	14	220	HEK293T	NE
High	D	2	VPASPTLsSAAESPEGASLYDEVR	13823	Unconsidered	Transcription factor SOX-11 OS=Mus musculus GN=Sox11 PE=1 SV=1 - [SOX11_MOUSE]	1	1	Q7M6Y2	S8(Phospho)	HCD		0.314	3	3	0.0 %	S(4): 98.3; T(6): 1.7; S(8): 0.0; S(9): 0.0; S(13): 0.0; S(18): 0.0; Y(20): 0.0	65	3.9e-07	30	38	31	83	1455	0	0	200	52760	2	1257.08	2513.15	0	1.42	79.3	17380	17380	MS2	14/220	14	220	Neuro2A	CE
High	D	2	VPASPTLSsAAESPEGASLYDEVR	13823	Unconsidered	Transcription factor SOX-11 OS=Mus musculus GN=Sox11 PE=1 SV=1 - [SOX11_MOUSE]	1	1	Q7M6Y2	S9(Phospho)	HCD		0.4215	4	4	0.0 %	S(4): 98.3; T(6): 1.7; S(8): 0.0; S(9): 0.0; S(13): 0.0; S(18): 0.0; Y(20): 0.0	65	6.9e-06	30	38	31	70	1455	0	0	200	52760	2	1257.08	2513.15	0	1.42	79.3	17380	17380	MS2	13/220	13	220	Neuro2A	CE
High	B	2	VPASPtLSSAAESPEGASLYDEVR	13823	Unconsidered	Transcription factor SOX-11 OS=Mus musculus GN=Sox11 PE=1 SV=1 - [SOX11_MOUSE]	1	1	Q7M6Y2	T6(Phospho)	HCD		0.49	5	5	0.0 %	S(4): 0.0; T(6): 0.0; S(8): 0.0; S(9): 0.0; S(13): 100.0; S(18): 0.0; Y(20): 0.0	65	0.00078	26	39	32	51	1774	0	0	200	26480	2	1257.08	2513.14	0	-0.52	76.08	17222	17222	MS2	9/220	9	220	HEK293T	CE
High	B	2	VPASPTLSSAAEsPEGASLYDEVR	13823	Unconsidered	Transcription factor SOX-11 OS=Mus musculus GN=Sox11 PE=1 SV=1 - [SOX11_MOUSE]	1	1	Q7M6Y2	S13(Phospho)	HCD		0.5865	5	5	0.0 %	S(4): 99.8; T(6): 0.2; S(8): 0.0; S(9): 0.0; S(13): 0.0; S(18): 0.0; Y(20): 0.0	65	0.0003	29	39	32	55	1779	0	7	200	110400	2	1257.07	2513.14	0	-0.82	76.83	17413	17413	MS2	14/220	14	220	HEK293T	CE
High	D	2	VPAsPTLSSAAESPEGASLYDEVR	13823	Unconsidered	Transcription factor SOX-11 OS=Mus musculus GN=Sox11 PE=1 SV=1 - [SOX11_MOUSE]	1	1	Q7M6Y2	S4(Phospho)	HCD		0.4947	6	6	0.0 %	S(4): 0.0; T(6): 0.0; S(8): 0.0; S(9): 0.0; S(13): 100.0; S(18): 0.0; Y(20): 0.0	65	0.001	31	38	31	48	1460	0	5	200	84360	2	1257.07	2513.14	0	-0.82	76.96	16780	16780	MS2	9/220	9	220	Neuro2A	CE
High	C	2	VPASPTLSSAAESPEGAsLYDEVR	13823	Unconsidered	Transcription factor SOX-11 OS=Mus musculus GN=Sox11 PE=1 SV=1 - [SOX11_MOUSE]	1	1	Q7M6Y2	S18(Phospho)	HCD		0.7	6	6	0.0 %	S(4): 100.0; T(6): 0.0; S(8): 0.0; S(9): 0.0; S(13): 0.0; S(18): 0.0; Y(20): 0.0	64	0.0041	27	38	31	42	1431	0	1	162	1497000	2	1257.08	2513.15	0	0.25	78.28	17775	17775	MS2	16/220	16	220	Neuro2A	NE
High	A	2	VPASPTLSSAAEsPEGASLYDEVR	13823	Unconsidered	Transcription factor SOX-11 OS=Mus musculus GN=Sox11 PE=1 SV=1 - [SOX11_MOUSE]	1	1	Q7M6Y2	S13(Phospho)	HCD		0.3333	5	5	0.0 %	S(4): 48.6; T(6): 48.6; S(8): 1.4; S(9): 1.4; S(13): 0.0; S(18): 0.0; Y(20): 0.0	64	0.00013	32	39	32	58	1759	0	11	160	1208000	3	838.387	2513.15	0	0.25	76.61	18416	18416	MS2	9/220	9	220	HEK293T	NE
High	B	2	VPASPTLSsAAESPEGASLYDEVR	13823	Unambiguous	Transcription factor SOX-11 OS=Mus musculus GN=Sox11 PE=1 SV=1 - [SOX11_MOUSE]	1	1	Q7M6Y2	S9(Phospho)	HCD		0.0714	4	4	4.0 %	S(4): 0.0; T(6): 0.9; S(8): 0.9; S(9): 4.0; S(13): 94.2; S(18): 0.0; Y(20): 0.0	64	0.00055	32	39	32	52	1739	0	54	200	58350	3	838.388	2513.15	0	1.78	76.01	17204	17204	MS2	11/220	11	220	HEK293T	CE
High	D	2	VPASPtLSSAAESPEGASLYDEVR	13823	Unambiguous	Transcription factor SOX-11 OS=Mus musculus GN=Sox11 PE=1 SV=1 - [SOX11_MOUSE]	1	1	Q7M6Y2	T6(Phospho)	HCD		0.1081	2	2	11.5 %	S(4): 88.0; T(6): 11.5; S(8): 0.3; S(9): 0.3; S(13): 0.0; S(18): 0.0; Y(20): 0.0	64	1.7e-05	25	38	31	66	1478	0	0	200	26160	2	1257.07	2513.14	0	-1.3	79.77	17504	17504	MS2	10/220	10	220	Neuro2A	CE
High	C	2	VPASPTLSSAAEsPEGASLYDEVR	13823	Unconsidered	Transcription factor SOX-11 OS=Mus musculus GN=Sox11 PE=1 SV=1 - [SOX11_MOUSE]	1	1	Q7M6Y2	S13(Phospho)	HCD		0.6667	5	5	0.0 %	S(4): 100.0; T(6): 0.0; S(8): 0.0; S(9): 0.0; S(13): 0.0; S(18): 0.0; Y(20): 0.0	63	0.0028	27	38	31	44	1432	0	0	200	226100	2	1257.08	2513.15	0	0.45	79.39	18064	18064	MS2	14/220	14	220	Neuro2A	NE
High	A	2	VPASPTLsSAAESPEGASLYDEVR	13823	Unambiguous	Transcription factor SOX-11 OS=Mus musculus GN=Sox11 PE=1 SV=1 - [SOX11_MOUSE]	1	1	Q7M6Y2	S8(Phospho)	HCD		0.0986	4	4	3.5 %	S(4): 14.9; T(6): 66.7; S(8): 3.5; S(9): 14.9; S(13): 0.0; S(18): 0.0; Y(20): 0.0	63	3.2e-05	31	39	32	64	1757	0	22	200	122000	3	838.387	2513.15	0	0.68	78.88	19008	19008	MS2	12/220	12	220	HEK293T	NE
High	A	2	VPASPTLSsAAESPEGASLYDEVR	13823	Unambiguous	Transcription factor SOX-11 OS=Mus musculus GN=Sox11 PE=1 SV=1 - [SOX11_MOUSE]	1	1	Q7M6Y2	S9(Phospho)	HCD	0.0714	0	1	1	39.2 %	S(4): 10.7; T(6): 39.2; S(8): 10.7; S(9): 39.2; S(13): 0.0; S(18): 0.0; Y(20): 0.0	63	8.6e-06	27	39	32	70	1803	0	32	200	204500	3	838.384	2513.14	0	-2.3	78.5	18908	18908	MS2	9/220	9	220	HEK293T	NE
High	A	2	VPASPtLSSAAESPEGASLYDEVR	13823	Unambiguous	Transcription factor SOX-11 OS=Mus musculus GN=Sox11 PE=1 SV=1 - [SOX11_MOUSE]	1	1	Q7M6Y2	T6(Phospho)	HCD		0.0714	2	3	39.2 %	S(4): 10.7; T(6): 39.2; S(8): 10.7; S(9): 39.2; S(13): 0.0; S(18): 0.0; Y(20): 0.0	63	2.5e-05	27	39	32	65	1803	0	32	200	204500	3	838.384	2513.14	0	-2.3	78.5	18908	18908	MS2	9/220	9	220	HEK293T	NE
High	A	2	VPASPTLSSAAEsPEGASLYDEVR	13823	Unconsidered	Transcription factor SOX-11 OS=Mus musculus GN=Sox11 PE=1 SV=1 - [SOX11_MOUSE]	1	1	Q7M6Y2	S13(Phospho)	HCD		0.6818	5	5	0.0 %	S(4): 100.0; T(6): 0.0; S(8): 0.0; S(9): 0.0; S(13): 0.0; S(18): 0.0; Y(20): 0.0	63	0.0055	27	39	32	42	1774	0	0	200	237000	2	1257.08	2513.14	0	-0.52	77	18516	18516	MS2	9/220	9	220	HEK293T	NE
High	B	2	VPASPTLSSAAEsPEGASLYDEVR	13823	Unconsidered	Transcription factor SOX-11 OS=Mus musculus GN=Sox11 PE=1 SV=1 - [SOX11_MOUSE]	1	1	Q7M6Y2	S13(Phospho)	HCD		0.4368	5	5	0.0 %	S(4): 83.8; T(6): 15.1; S(8): 0.6; S(9): 0.6; S(13): 0.0; S(18): 0.0; Y(20): 0.0	62	0.0011	31	39	32	49	1749	0	1	200	804300	3	838.387	2513.15	0	0.47	77.53	17596	17596	MS2	8/220	8	220	HEK293T	CE
High	D	2	VPASPTLSSAAEsPEGASLYDEVR	13823	Unconsidered	Transcription factor SOX-11 OS=Mus musculus GN=Sox11 PE=1 SV=1 - [SOX11_MOUSE]	1	1	Q7M6Y2	S13(Phospho)	HCD		0.2927	5	5	0.0 %	S(4): 96.9; T(6): 2.9; S(8): 0.1; S(9): 0.1; S(13): 0.0; S(18): 0.0; Y(20): 0.0	61	0.0001	31	38	31	58	1426	0	1	112	1826000	3	838.386	2513.14	0	-0.19	77.63	16950	16950	MS2	9/220	9	220	Neuro2A	CE
High	C	2	VPAsPTLSSAAESPEGASLYDEVR	13823	Unconsidered	Transcription factor SOX-11 OS=Mus musculus GN=Sox11 PE=1 SV=1 - [SOX11_MOUSE]	1	1	Q7M6Y2	S4(Phospho)	HCD		0.3462	5	5	0.0 %	S(4): 0.0; T(6): 0.0; S(8): 0.0; S(9): 0.0; S(13): 99.9; S(18): 0.0; Y(20): 0.0	60	0.00054	24	38	31	51	1448	0	0	200	34280	2	1257.08	2513.16	0.01	4.92	77.15	17484	17484	MS2	8/220	8	220	Neuro2A	NE
High	B	2	VPASPTLSSAAEsPEGASLYDEVR	13823	Unconsidered	Transcription factor SOX-11 OS=Mus musculus GN=Sox11 PE=1 SV=1 - [SOX11_MOUSE]	1	1	Q7M6Y2	S13(Phospho)	HCD		0.3659	5	5	0.0 %	S(4): 48.4; T(6): 48.4; S(8): 1.6; S(9): 1.6; S(13): 0.0; S(18): 0.0; Y(20): 0.0	60	0.00055	32	39	32	52	1754	0	8	200	451100	3	838.387	2513.15	0	0.32	78.23	17772	17772	MS2	8/220	8	220	HEK293T	CE
High	D	2	VPASPtLSSAAESPEGASLYDEVR	13823	Unambiguous	Transcription factor SOX-11 OS=Mus musculus GN=Sox11 PE=1 SV=1 - [SOX11_MOUSE]	1	1	Q7M6Y2	T6(Phospho)	HCD	0.0317	0	1	1	42.8 %	S(4): 3.1; T(6): 42.8; S(8): 11.1; S(9): 42.8; S(13): 0.3; S(18): 0.0; Y(20): 0.0	60	3.3e-05	31	38	31	63	1423	0	14	200	147600	3	838.386	2513.14	0	-0.04	79.87	17530	17530	MS2	12/220	12	220	Neuro2A	CE
High	D	2	VPASPTLSsAAESPEGASLYDEVR	13823	Unambiguous	Transcription factor SOX-11 OS=Mus musculus GN=Sox11 PE=1 SV=1 - [SOX11_MOUSE]	1	1	Q7M6Y2	S9(Phospho)	HCD		0.0635	4	4	42.8 %	S(4): 3.1; T(6): 42.8; S(8): 11.1; S(9): 42.8; S(13): 0.3; S(18): 0.0; Y(20): 0.0	60	8e-05	31	38	31	59	1423	0	14	200	147600	3	838.386	2513.14	0	-0.04	79.87	17530	17530	MS2	12/220	12	220	Neuro2A	CE
High	C	2	VPASPTLsSAAESPEGASLYDEVR	13823	Unambiguous	Transcription factor SOX-11 OS=Mus musculus GN=Sox11 PE=1 SV=1 - [SOX11_MOUSE]	1	1	Q7M6Y2	S8(Phospho)	HCD		0.0417	2	3	14.7 %	S(4): 3.4; T(6): 14.7; S(8): 14.7; S(9): 67.0; S(13): 0.2; S(18): 0.0; Y(20): 0.0	59	0.0017	31	38	31	46	1458	0	40	200	75210	3	838.386	2513.14	0	-0.7	81.18	18529	18529	MS2	17/220	17	220	Neuro2A	NE
High	C	2	VPASPtLSSAAESPEGASLYDEVR	13823	Unambiguous	Transcription factor SOX-11 OS=Mus musculus GN=Sox11 PE=1 SV=1 - [SOX11_MOUSE]	1	1	Q7M6Y2	T6(Phospho)	HCD		0.0417	2	2	14.7 %	S(4): 3.4; T(6): 14.7; S(8): 14.7; S(9): 67.0; S(13): 0.2; S(18): 0.0; Y(20): 0.0	59	0.0016	31	38	31	46	1458	0	40	200	75210	3	838.386	2513.14	0	-0.7	81.18	18529	18529	MS2	17/220	17	220	Neuro2A	NE
High	B	2	VPASPtLSSAAESPEGASLYDEVR	13823	Unambiguous	Transcription factor SOX-11 OS=Mus musculus GN=Sox11 PE=1 SV=1 - [SOX11_MOUSE]	1	1	Q7M6Y2	T6(Phospho)	HCD	0.0179	0	1	1	0.9 %	S(4): 0.0; T(6): 0.9; S(8): 0.9; S(9): 4.0; S(13): 94.2; S(18): 0.0; Y(20): 0.0	58	0.00022	32	39	32	56	1739	0	54	200	58350	3	838.388	2513.15	0	1.78	76.01	17204	17204	MS2	11/220	11	220	HEK293T	CE
High	B	2	VPASPTLsSAAESPEGASLYDEVR	13823	Unambiguous	Transcription factor SOX-11 OS=Mus musculus GN=Sox11 PE=1 SV=1 - [SOX11_MOUSE]	1	1	Q7M6Y2	S8(Phospho)	HCD		0.0357	3	3	0.9 %	S(4): 0.0; T(6): 0.9; S(8): 0.9; S(9): 4.0; S(13): 94.2; S(18): 0.0; Y(20): 0.0	58	0.00035	32	39	32	54	1739	0	54	200	58350	3	838.388	2513.15	0	1.78	76.01	17204	17204	MS2	11/220	11	220	HEK293T	CE
High	A	2	VPASPTLSsAAESPEGASLYDEVR	13823	Unambiguous	Transcription factor SOX-11 OS=Mus musculus GN=Sox11 PE=1 SV=1 - [SOX11_MOUSE]	1	1	Q7M6Y2	S9(Phospho)	HCD	0.0704	0	1	1	30.7 %	S(4): 30.7; T(6): 30.7; S(8): 7.4; S(9): 30.7; S(13): 0.5; S(18): 0.0; Y(20): 0.0	57	7.8e-06	27	39	32	71	1820	0	45	200	112600	3	838.384	2513.14	0	-3.18	79.33	19127	19127	MS2	9/220	9	220	HEK293T	NE
High	A	2	VPASPtLSSAAESPEGASLYDEVR	13823	Unambiguous	Transcription factor SOX-11 OS=Mus musculus GN=Sox11 PE=1 SV=1 - [SOX11_MOUSE]	1	1	Q7M6Y2	T6(Phospho)	HCD		0.0704	2	3	30.7 %	S(4): 30.7; T(6): 30.7; S(8): 7.4; S(9): 30.7; S(13): 0.5; S(18): 0.0; Y(20): 0.0	57	2.3e-05	27	39	32	66	1820	0	45	200	112600	3	838.384	2513.14	0	-3.18	79.33	19127	19127	MS2	9/220	9	220	HEK293T	NE
High	A	2	VPAsPTLSSAAESPEGASLYDEVR	13823	Unambiguous	Transcription factor SOX-11 OS=Mus musculus GN=Sox11 PE=1 SV=1 - [SOX11_MOUSE]	1	1	Q7M6Y2	S4(Phospho)	HCD		0.0704	2	4	30.7 %	S(4): 30.7; T(6): 30.7; S(8): 7.4; S(9): 30.7; S(13): 0.5; S(18): 0.0; Y(20): 0.0	57	2.3e-05	27	39	32	66	1820	0	45	200	112600	3	838.384	2513.14	0	-3.18	79.33	19127	19127	MS2	9/220	9	220	HEK293T	NE
High	C	2	VPASPTLsSAAESPEGASLYDEVR	13823	Unambiguous	Transcription factor SOX-11 OS=Mus musculus GN=Sox11 PE=1 SV=1 - [SOX11_MOUSE]	1	1	Q7M6Y2	S8(Phospho)	HCD		0.0886	3	3	0.3 %	S(4): 94.2; T(6): 5.2; S(8): 0.3; S(9): 0.3; S(13): 0.0; S(18): 0.0; Y(20): 0.0	57	5.1e-06	29	38	31	72	1454	0	8	200	231400	3	838.386	2513.14	0	-0.55	80.41	18326	18326	MS2	13/220	13	220	Neuro2A	NE
High	C	2	VPASPTLSsAAESPEGASLYDEVR	13823	Unambiguous	Transcription factor SOX-11 OS=Mus musculus GN=Sox11 PE=1 SV=1 - [SOX11_MOUSE]	1	1	Q7M6Y2	S9(Phospho)	HCD		0.1392	4	4	0.3 %	S(4): 94.2; T(6): 5.2; S(8): 0.3; S(9): 0.3; S(13): 0.0; S(18): 0.0; Y(20): 0.0	57	1.2e-05	29	38	31	68	1454	0	8	200	231400	3	838.386	2513.14	0	-0.55	80.41	18326	18326	MS2	13/220	13	220	Neuro2A	NE
High	C	2	VPASPTLSSAAEsPEGASLYDEVR	13823	Unconsidered	Transcription factor SOX-11 OS=Mus musculus GN=Sox11 PE=1 SV=1 - [SOX11_MOUSE]	1	1	Q7M6Y2	S13(Phospho)	HCD		0.3718	5	5	0.0 %	S(4): 84.7; T(6): 14.4; S(8): 0.5; S(9): 0.5; S(13): 0.0; S(18): 0.0; Y(20): 0.0	57	0.00091	31	38	31	49	1427	0	3	200	635900	3	838.386	2513.14	0	-0.12	79.67	18138	18138	MS2	8/220	8	220	Neuro2A	NE
High	B	2	VPASPTLsSAAESPEGASLYDEVR	13823	Unconsidered	Transcription factor SOX-11 OS=Mus musculus GN=Sox11 PE=1 SV=1 - [SOX11_MOUSE]	1	1	Q7M6Y2	S8(Phospho)	HCD		0.2976	3	3	0.0 %	S(4): 98.1; T(6): 1.9; S(8): 0.0; S(9): 0.0; S(13): 0.0; S(18): 0.0; Y(20): 0.0	57	0.00011	29	39	32	59	1759	0	0	200	35720	2	1257.08	2513.15	0	0.64	79.06	17984	17984	MS2	11/220	11	220	HEK293T	CE
High	B	2	VPASPTLSsAAESPEGASLYDEVR	13823	Unconsidered	Transcription factor SOX-11 OS=Mus musculus GN=Sox11 PE=1 SV=1 - [SOX11_MOUSE]	1	1	Q7M6Y2	S9(Phospho)	HCD		0.381	4	4	0.0 %	S(4): 98.1; T(6): 1.9; S(8): 0.0; S(9): 0.0; S(13): 0.0; S(18): 0.0; Y(20): 0.0	57	0.00051	29	39	32	52	1759	0	0	200	35720	2	1257.08	2513.15	0	0.64	79.06	17984	17984	MS2	10/220	10	220	HEK293T	CE
High	B	2	VPASPTLSsAAESPEGASLYDEVR	13823	Unambiguous	Transcription factor SOX-11 OS=Mus musculus GN=Sox11 PE=1 SV=1 - [SOX11_MOUSE]	1	1	Q7M6Y2	S9(Phospho)	HCD	0.0196	0	1	1	65.1 %	S(4): 3.3; T(6): 14.2; S(8): 14.2; S(9): 65.1; S(13): 3.3; S(18): 0.0; Y(20): 0.0	57	0.00071	31	39	32	51	1755	0	26	200	59030	3	838.389	2513.15	0	3.6	79.67	18146	18146	MS2	10/220	10	220	HEK293T	CE
High	A	2	VPASPTLsSAAESPEGASLYDEVR	13823	Unambiguous	Transcription factor SOX-11 OS=Mus musculus GN=Sox11 PE=1 SV=1 - [SOX11_MOUSE]	1	1	Q7M6Y2	S8(Phospho)	HCD		0.0714	2	2	10.7 %	S(4): 10.7; T(6): 39.2; S(8): 10.7; S(9): 39.2; S(13): 0.0; S(18): 0.0; Y(20): 0.0	57	2.5e-05	27	39	32	65	1803	0	32	200	204500	3	838.384	2513.14	0	-2.3	78.5	18908	18908	MS2	9/220	9	220	HEK293T	NE
High	A	2	VPAsPTLSSAAESPEGASLYDEVR	13823	Unambiguous	Transcription factor SOX-11 OS=Mus musculus GN=Sox11 PE=1 SV=1 - [SOX11_MOUSE]	1	1	Q7M6Y2	S4(Phospho)	HCD		0.0714	2	4	10.7 %	S(4): 10.7; T(6): 39.2; S(8): 10.7; S(9): 39.2; S(13): 0.0; S(18): 0.0; Y(20): 0.0	57	2.5e-05	27	39	32	65	1803	0	32	200	204500	3	838.384	2513.14	0	-2.3	78.5	18908	18908	MS2	9/220	9	220	HEK293T	NE
High	D	2	VPASPtLSSAAESPEGASLYDEVR	13823	Unambiguous	Transcription factor SOX-11 OS=Mus musculus GN=Sox11 PE=1 SV=1 - [SOX11_MOUSE]	1	1	Q7M6Y2	T6(Phospho)	HCD	0.04	0	1	2	60.5 %	S(4): 17.0; T(6): 60.5; S(8): 5.0; S(9): 17.0; S(13): 0.5; S(18): 0.0; Y(20): 0.0	57	0.0008	29	38	31	50	1478	0	18	200	79870	3	838.382	2513.13	0	-5	80.26	17629	17629	MS2	12/220	12	220	Neuro2A	CE
High	B	2	VPAsPTLSSAAESPEGASLYDEVR	13823	Unambiguous	Transcription factor SOX-11 OS=Mus musculus GN=Sox11 PE=1 SV=1 - [SOX11_MOUSE]	1	1	Q7M6Y2	S4(Phospho)	HCD	0.1552	0	1	1	74.4 %	S(4): 74.4; T(6): 11.6; S(8): 2.0; S(9): 11.6; S(13): 0.4; S(18): 0.0; Y(20): 0.0	55	0.00014	24	39	32	58	1744	0	0	200	27730	2	1257.08	2513.15	0	1.71	79.48	18096	18096	MS2	8/220	8	220	HEK293T	CE
High	C	2	VPASPTLSSAAEsPEGASLYDEVR	13823	Unconsidered	Transcription factor SOX-11 OS=Mus musculus GN=Sox11 PE=1 SV=1 - [SOX11_MOUSE]	1	1	Q7M6Y2	S13(Phospho)	HCD		0.3718	5	5	0.0 %	S(4): 96.9; T(6): 2.9; S(8): 0.1; S(9): 0.1; S(13): 0.0; S(18): 0.0; Y(20): 0.0	55	0.00088	31	38	31	49	1432	0	1	48	3807000	3	838.387	2513.15	0	0.32	78.58	17852	17852	MS2	8/220	8	220	Neuro2A	NE
High	A	2	VPASPTLSSAAESPEGAsLYDEVR	13823	Unconsidered	Transcription factor SOX-11 OS=Mus musculus GN=Sox11 PE=1 SV=1 - [SOX11_MOUSE]	1	1	Q7M6Y2	S18(Phospho)	HCD		0.6963	6	6	0.0 %	S(4): 100.0; T(6): 0.0; S(8): 0.0; S(9): 0.0; S(13): 0.0; S(18): 0.0; Y(20): 0.0	54	0.0064	31	39	32	41	1752	0	0	200	955600	2	1257.08	2513.15	0	0.45	76.24	18318	18318	MS2	15/220	15	220	HEK293T	NE
High	C	2	VPASPTLSSAAESPEGAsLYDEVR	13823	Unconsidered	Transcription factor SOX-11 OS=Mus musculus GN=Sox11 PE=1 SV=1 - [SOX11_MOUSE]	1	1	Q7M6Y2	S18(Phospho)	HCD		0.608	6	6	0.0 %	S(4): 100.0; T(6): 0.0; S(8): 0.0; S(9): 0.0; S(13): 0.0; S(18): 0.0; Y(20): 0.0	54	0.00086	30	38	31	49	1432	0	0	200	560100	2	1257.08	2513.15	0	0.35	78.64	17865	17865	MS2	16/220	16	220	Neuro2A	NE
High	D	2	VPASPtLSSAAESPEGASLYDEVR	13823	Unconsidered	Transcription factor SOX-11 OS=Mus musculus GN=Sox11 PE=1 SV=1 - [SOX11_MOUSE]	1	1	Q7M6Y2	T6(Phospho)	HCD		0.4945	5	5	0.0 %	S(4): 0.0; T(6): 0.0; S(8): 0.0; S(9): 0.0; S(13): 100.0; S(18): 0.0; Y(20): 0.0	54	0.0018	26	38	31	46	1422	0	0	200	70940	2	1257.08	2513.14	0	0.16	77.33	16874	16874	MS2	9/220	9	220	Neuro2A	CE
High	D	2	VPASPTLSSAAEsPEGASLYDEVR	13823	Unconsidered	Transcription factor SOX-11 OS=Mus musculus GN=Sox11 PE=1 SV=1 - [SOX11_MOUSE]	1	1	Q7M6Y2	S13(Phospho)	HCD		0.3659	5	5	0.0 %	S(4): 84.6; T(6): 14.4; S(8): 0.5; S(9): 0.5; S(13): 0.0; S(18): 0.0; Y(20): 0.0	54	0.00045	31	38	31	52	1429	0	0	200	542100	3	838.386	2513.14	0	-0.34	78.73	17234	17234	MS2	8/220	8	220	Neuro2A	CE
High	A	2	VPASPTLSSAAEsPEGASLYDEVR	13823	Unconsidered	Transcription factor SOX-11 OS=Mus musculus GN=Sox11 PE=1 SV=1 - [SOX11_MOUSE]	1	1	Q7M6Y2	S13(Phospho)	HCD		0.3625	5	5	0.0 %	S(4): 48.5; T(6): 48.5; S(8): 1.5; S(9): 1.5; S(13): 0.0; S(18): 0.0; Y(20): 0.0	54	0.0007	27	39	32	51	1777	0	14	200	628800	3	838.386	2513.14	0	-0.7	77.34	18604	18604	MS2	12/220	12	220	HEK293T	NE
Middle	A	2	VPASPTLSSAAEsPEGASLYDEVR	13823	Unconsidered	Transcription factor SOX-11 OS=Mus musculus GN=Sox11 PE=1 SV=1 - [SOX11_MOUSE]	1	1	Q7M6Y2	S13(Phospho)	HCD		0.4091	5	5	0.0 %	S(4): 84.0; T(6): 14.9; S(8): 0.5; S(9): 0.5; S(13): 0.0; S(18): 0.0; Y(20): 0.0	54	0.012	27	39	32	39	1759	0	46	200	253400	3	838.387	2513.15	0	0.25	75.89	18226	18226	MS2	9/220	9	220	HEK293T	NE
Middle	A	2	VPASPTLSSAAESPEGAsLYDEVR	13823	Unconsidered	Transcription factor SOX-11 OS=Mus musculus GN=Sox11 PE=1 SV=1 - [SOX11_MOUSE]	1	1	Q7M6Y2	S18(Phospho)	HCD		0.7266	6	6	0.0 %	S(4): 100.0; T(6): 0.0; S(8): 0.0; S(9): 0.0; S(13): 0.0; S(18): 0.0; Y(20): 0.0	54	0.015	32	39	32	38	1757	0	2	200	321600	2	1257.08	2513.15	0	0.54	76.61	18417	18417	MS2	14/220	14	220	HEK293T	NE
High	D	2	VPASPTLsSAAESPEGASLYDEVR	13823	Unambiguous	Transcription factor SOX-11 OS=Mus musculus GN=Sox11 PE=1 SV=1 - [SOX11_MOUSE]	1	1	Q7M6Y2	S8(Phospho)	HCD		0.0317	2	2	11.1 %	S(4): 3.1; T(6): 42.8; S(8): 11.1; S(9): 42.8; S(13): 0.3; S(18): 0.0; Y(20): 0.0	54	5.2e-05	31	38	31	61	1423	0	14	200	147600	3	838.386	2513.14	0	-0.04	79.87	17530	17530	MS2	12/220	12	220	Neuro2A	CE
High	B	2	VPASPTLSsAAESPEGASLYDEVR	13823	Unambiguous	Transcription factor SOX-11 OS=Mus musculus GN=Sox11 PE=1 SV=1 - [SOX11_MOUSE]	1	1	Q7M6Y2	S9(Phospho)	HCD		0.0426	2	3	42.2 %	S(4): 0.3; T(6): 7.6; S(8): 7.6; S(9): 42.2; S(13): 42.2; S(18): 0.1; Y(20): 0.0	53	0.0028	24	39	32	45	1795	0	23	200	48880	3	838.383	2513.13	0	-4.42	80.53	18370	18370	MS2	6/220	6	220	HEK293T	CE
High	B	2	VPASPTLSSAAEsPEGASLYDEVR	13823	Unambiguous	Transcription factor SOX-11 OS=Mus musculus GN=Sox11 PE=1 SV=1 - [SOX11_MOUSE]	1	1	Q7M6Y2	S13(Phospho)	HCD		0.0426	2	2	42.2 %	S(4): 0.3; T(6): 7.6; S(8): 7.6; S(9): 42.2; S(13): 42.2; S(18): 0.1; Y(20): 0.0	53	0.0028	24	39	32	45	1795	0	23	200	48880	3	838.383	2513.13	0	-4.42	80.53	18370	18370	MS2	6/220	6	220	HEK293T	CE
High	C	2	VPAsPTLSSAAESPEGASLYDEVR	13823	Unambiguous	Transcription factor SOX-11 OS=Mus musculus GN=Sox11 PE=1 SV=1 - [SOX11_MOUSE]	1	1	Q7M6Y2	S4(Phospho)	HCD	0.0417	0	1	1	3.4 %	S(4): 3.4; T(6): 14.7; S(8): 14.7; S(9): 67.0; S(13): 0.2; S(18): 0.0; Y(20): 0.0	53	0.001	31	38	31	48	1458	0	40	200	75210	3	838.386	2513.14	0	-0.7	81.18	18529	18529	MS2	12/220	12	220	Neuro2A	NE
High	B	2	VPASPTLSSAAEsPEGASLYDEVR	13823	Unambiguous	Transcription factor SOX-11 OS=Mus musculus GN=Sox11 PE=1 SV=1 - [SOX11_MOUSE]	1	1	Q7M6Y2	S13(Phospho)	HCD	0.0112	0	1	1	0.0 %	S(4): 48.2; T(6): 48.2; S(8): 1.8; S(9): 1.8; S(13): 0.0; S(18): 0.0; Y(20): 0.0	53	1.1e-07	29	39	32	89	1757	0	37	200	144000	3	838.387	2513.15	0	0.76	76.78	17399	17399	MS2	11/220	11	220	HEK293T	CE
High	C	2	VPASPTLSsAAESPEGASLYDEVR	13823	Unambiguous	Transcription factor SOX-11 OS=Mus musculus GN=Sox11 PE=1 SV=1 - [SOX11_MOUSE]	1	1	Q7M6Y2	S9(Phospho)	HCD		0.0196	2	2	38.9 %	S(4): 9.7; T(6): 38.9; S(8): 9.7; S(9): 38.9; S(13): 2.6; S(18): 0.2; Y(20): 0.1	53	0.00077	25	38	31	50	1491	0	27	200	66710	3	838.385	2513.14	0	-1.94	63.92	14060	14060	MS2	10/220	10	220	Neuro2A	NE
High	C	2	VPASPtLSSAAESPEGASLYDEVR	13823	Unambiguous	Transcription factor SOX-11 OS=Mus musculus GN=Sox11 PE=1 SV=1 - [SOX11_MOUSE]	1	1	Q7M6Y2	T6(Phospho)	HCD		0.0784	3	4	38.9 %	S(4): 9.7; T(6): 38.9; S(8): 9.7; S(9): 38.9; S(13): 2.6; S(18): 0.2; Y(20): 0.1	53	0.0014	25	38	31	47	1491	0	27	200	66710	3	838.385	2513.14	0	-1.94	63.92	14060	14060	MS2	10/220	10	220	Neuro2A	NE
Middle	B	2	VPASPTLSSAAEsPEGASLYDEVR	13823	Unconsidered	Transcription factor SOX-11 OS=Mus musculus GN=Sox11 PE=1 SV=1 - [SOX11_MOUSE]	1	1	Q7M6Y2	S13(Phospho)	HCD		0.7372	5	5	0.0 %	S(4): 100.0; T(6): 0.0; S(8): 0.0; S(9): 0.0; S(13): 0.0; S(18): 0.0; Y(20): 0.0	53	0.023	32	39	32	36	1755	0	0	200	104300	2	1257.08	2513.14	0	-0.23	78.33	17795	17795	MS2	8/220	8	220	HEK293T	CE
Middle	A	2	VPASPTLSSAAEsPEGASLYDEVR	13823	Unconsidered	Transcription factor SOX-11 OS=Mus musculus GN=Sox11 PE=1 SV=1 - [SOX11_MOUSE]	1	1	Q7M6Y2	S13(Phospho)	HCD		0.5422	5	5	0.0 %	S(4): 48.6; T(6): 48.6; S(8): 1.4; S(9): 1.4; S(13): 0.0; S(18): 0.0; Y(20): 0.0	52	0.015	30	39	32	38	1760	0	12	200	809700	3	838.386	2513.14	0	-0.34	76.99	18515	18515	MS2	9/220	9	220	HEK293T	NE
High	B	2	VPAsPTLSSAAESPEGASLYDEVR	13823	Unconsidered	Transcription factor SOX-11 OS=Mus musculus GN=Sox11 PE=1 SV=1 - [SOX11_MOUSE]	1	1	Q7M6Y2	S4(Phospho)	HCD		0.52	6	6	0.0 %	S(4): 0.0; T(6): 0.0; S(8): 0.0; S(9): 0.0; S(13): 100.0; S(18): 0.0; Y(20): 0.0	52	0.0013	26	39	32	48	1774	0	0	200	26480	2	1257.08	2513.14	0	-0.52	76.08	17222	17222	MS2	9/220	9	220	HEK293T	CE
High	D	2	VPASPTLSsAAESPEGASLYDEVR	13823	Unambiguous	Transcription factor SOX-11 OS=Mus musculus GN=Sox11 PE=1 SV=1 - [SOX11_MOUSE]	1	1	Q7M6Y2	S9(Phospho)	HCD		0.04	3	3	17.0 %	S(4): 17.0; T(6): 60.5; S(8): 5.0; S(9): 17.0; S(13): 0.5; S(18): 0.0; Y(20): 0.0	51	0.0012	29	38	31	48	1478	0	18	200	79870	3	838.382	2513.13	0	-5	80.26	17629	17629	MS2	12/220	12	220	Neuro2A	CE
High	D	2	VPAsPTLSSAAESPEGASLYDEVR	13823	Unambiguous	Transcription factor SOX-11 OS=Mus musculus GN=Sox11 PE=1 SV=1 - [SOX11_MOUSE]	1	1	Q7M6Y2	S4(Phospho)	HCD		0.12	4	4	17.0 %	S(4): 17.0; T(6): 60.5; S(8): 5.0; S(9): 17.0; S(13): 0.5; S(18): 0.0; Y(20): 0.0	51	0.0031	29	38	31	44	1478	0	18	200	79870	3	838.382	2513.13	0	-5	80.26	17629	17629	MS2	12/220	12	220	Neuro2A	CE
High	A	2	VPASPTLsSAAESPEGASLYDEVR	13823	Unambiguous	Transcription factor SOX-11 OS=Mus musculus GN=Sox11 PE=1 SV=1 - [SOX11_MOUSE]	1	1	Q7M6Y2	S8(Phospho)	HCD		0.0704	2	2	7.4 %	S(4): 30.7; T(6): 30.7; S(8): 7.4; S(9): 30.7; S(13): 0.5; S(18): 0.0; Y(20): 0.0	51	2.3e-05	27	39	32	66	1820	0	45	200	112600	3	838.384	2513.14	0	-3.18	79.33	19127	19127	MS2	9/220	9	220	HEK293T	NE
High	D	2	VPASPTLSSAAEsPEGASLYDEVR	13823	Unconsidered	Transcription factor SOX-11 OS=Mus musculus GN=Sox11 PE=1 SV=1 - [SOX11_MOUSE]	1	1	Q7M6Y2	S13(Phospho)	HCD		0.6565	5	5	0.0 %	S(4): 100.0; T(6): 0.0; S(8): 0.0; S(9): 0.0; S(13): 0.0; S(18): 0.0; Y(20): 0.0	51	0.0025	28	38	31	45	1426	0	0	200	195800	2	1257.08	2513.14	0	-0.23	78.43	17160	17160	MS2	9/220	9	220	Neuro2A	CE
High	C	2	VPASPTLSSAAEsPEGASLYDEVR	13823	Unconsidered	Transcription factor SOX-11 OS=Mus musculus GN=Sox11 PE=1 SV=1 - [SOX11_MOUSE]	1	1	Q7M6Y2	S13(Phospho)	HCD		0.4787	5	5	0.0 %	S(4): 84.0; T(6): 15.0; S(8): 0.5; S(9): 0.5; S(13): 0.0; S(18): 0.0; Y(20): 0.0	51	0.00092	31	38	31	49	1431	0	0	27	6775000	3	838.387	2513.15	0	0.39	78.24	17764	17764	MS2	8/220	8	220	Neuro2A	NE
High	D	2	VPASPTLSSAAESPEGAsLYDEVR	13823	Unconsidered	Transcription factor SOX-11 OS=Mus musculus GN=Sox11 PE=1 SV=1 - [SOX11_MOUSE]	1	1	Q7M6Y2	S18(Phospho)	HCD		0.6393	6	6	0.0 %	S(4): 100.0; T(6): 0.0; S(8): 0.0; S(9): 0.0; S(13): 0.0; S(18): 0.0; Y(20): 0.0	51	0.0028	31	38	31	44	1429	0	0	200	551800	2	1257.08	2513.14	0	-0.33	77.67	16961	16961	MS2	15/220	15	220	Neuro2A	CE
High	B	2	VPASPTLsSAAESPEGASLYDEVR	13823	Unambiguous	Transcription factor SOX-11 OS=Mus musculus GN=Sox11 PE=1 SV=1 - [SOX11_MOUSE]	1	1	Q7M6Y2	S8(Phospho)	HCD		0.0196	3	3	14.2 %	S(4): 3.3; T(6): 14.2; S(8): 14.2; S(9): 65.1; S(13): 3.3; S(18): 0.0; Y(20): 0.0	51	0.0008	31	39	32	50	1755	0	26	200	59030	3	838.389	2513.15	0	3.6	79.67	18146	18146	MS2	14/220	14	220	HEK293T	CE
High	B	2	VPASPtLSSAAESPEGASLYDEVR	13823	Unambiguous	Transcription factor SOX-11 OS=Mus musculus GN=Sox11 PE=1 SV=1 - [SOX11_MOUSE]	1	1	Q7M6Y2	T6(Phospho)	HCD		0.0196	3	4	14.2 %	S(4): 3.3; T(6): 14.2; S(8): 14.2; S(9): 65.1; S(13): 3.3; S(18): 0.0; Y(20): 0.0	51	0.0008	31	39	32	50	1755	0	26	200	59030	3	838.389	2513.15	0	3.6	79.67	18146	18146	MS2	14/220	14	220	HEK293T	CE
High	B	2	VPASPTLSSAAEsPEGASLYDEVR	13823	Unconsidered	Transcription factor SOX-11 OS=Mus musculus GN=Sox11 PE=1 SV=1 - [SOX11_MOUSE]	1	1	Q7M6Y2	S13(Phospho)	HCD		0.6953	5	5	0.0 %	S(4): 100.0; T(6): 0.0; S(8): 0.0; S(9): 0.0; S(13): 0.0; S(18): 0.0; Y(20): 0.0	50	0.011	32	39	32	39	1751	0	0	200	187000	2	1257.08	2513.14	0	0.16	77.98	17707	17707	MS2	15/220	15	220	HEK293T	CE
High	C	2	VPASPTLSsAAESPEGASLYDEVR	13823	Unambiguous	Transcription factor SOX-11 OS=Mus musculus GN=Sox11 PE=1 SV=1 - [SOX11_MOUSE]	1	1	Q7M6Y2	S9(Phospho)	HCD	0.1837	0	1	2	55.1 %	S(4): 3.7; T(6): 13.7; S(8): 13.7; S(9): 55.1; S(13): 13.7; S(18): 0.1; Y(20): 0.0	50	0.00098	27	38	31	49	1481	0	19	200	60930	3	838.382	2513.13	0	-5.51	81.57	18626	18626	MS2	11/220	11	220	Neuro2A	NE
High	D	2	VPASPTLSSAAEsPEGASLYDEVR	13823	Unconsidered	Transcription factor SOX-11 OS=Mus musculus GN=Sox11 PE=1 SV=1 - [SOX11_MOUSE]	1	1	Q7M6Y2	S13(Phospho)	HCD		0.4247	5	5	0.0 %	S(4): 44.2; T(6): 44.2; S(8): 2.1; S(9): 9.5; S(13): 0.0; S(18): 0.0; Y(20): 0.0	50	0.0045	31	38	31	42	1431	0	26	200	254300	3	838.387	2513.15	0	0.25	79.52	17436	17436	MS2	7/220	7	220	Neuro2A	CE
High	B	2	VPASPTLSSAAEsPEGASLYDEVR	13823	Unconsidered	Transcription factor SOX-11 OS=Mus musculus GN=Sox11 PE=1 SV=1 - [SOX11_MOUSE]	1	1	Q7M6Y2	S13(Phospho)	HCD		0.3158	5	5	0.0 %	S(4): 84.3; T(6): 14.7; S(8): 0.5; S(9): 0.5; S(13): 0.0; S(18): 0.0; Y(20): 0.0	50	0.00055	27	39	32	52	1759	0	2	200	673700	3	838.387	2513.15	0	0.25	77.88	17684	17684	MS2	8/220	8	220	HEK293T	CE
High	D	2	VPASPTLSSAAEsPEGASLYDEVR	13823	Unconsidered	Transcription factor SOX-11 OS=Mus musculus GN=Sox11 PE=1 SV=1 - [SOX11_MOUSE]	1	1	Q7M6Y2	S13(Phospho)	HCD		0.3659	5	5	0.0 %	S(4): 84.3; T(6): 14.7; S(8): 0.5; S(9): 0.5; S(13): 0.0; S(18): 0.0; Y(20): 0.0	50	0.00045	31	38	31	52	1431	0	0	39	3611000	3	838.387	2513.15	0	0.39	78	17049	17049	MS2	8/220	8	220	Neuro2A	CE
High	D	2	VPAsPTLSSAAESPEGASLYDEVR	13823	Unambiguous	Transcription factor SOX-11 OS=Mus musculus GN=Sox11 PE=1 SV=1 - [SOX11_MOUSE]	1	1	Q7M6Y2	S4(Phospho)	HCD		0.0317	2	3	3.1 %	S(4): 3.1; T(6): 42.8; S(8): 11.1; S(9): 42.8; S(13): 0.3; S(18): 0.0; Y(20): 0.0	48	5.5e-05	31	38	31	61	1423	0	14	200	147600	3	838.386	2513.14	0	-0.04	79.87	17530	17530	MS2	12/220	12	220	Neuro2A	CE
High	D	2	VPAsPTLSSAAESPEGASLYDEVR	13823	Unconsidered	Transcription factor SOX-11 OS=Mus musculus GN=Sox11 PE=1 SV=1 - [SOX11_MOUSE]	1	1	Q7M6Y2	S4(Phospho)	HCD		0.5165	6	6	0.0 %	S(4): 0.0; T(6): 0.0; S(8): 0.0; S(9): 0.0; S(13): 100.0; S(18): 0.0; Y(20): 0.0	48	0.0027	26	38	31	44	1422	0	0	200	70940	2	1257.08	2513.14	0	0.16	77.33	16874	16874	MS2	9/220	9	220	Neuro2A	CE
High	B	2	VPASPTLSSAAEsPEGASLYDEVR	13823	Unconsidered	Transcription factor SOX-11 OS=Mus musculus GN=Sox11 PE=1 SV=1 - [SOX11_MOUSE]	1	1	Q7M6Y2	S13(Phospho)	HCD		0.3659	5	5	0.0 %	S(4): 96.1; T(6): 3.6; S(8): 0.2; S(9): 0.2; S(13): 0.0; S(18): 0.0; Y(20): 0.0	48	0.00056	32	39	32	52	1757	0	1	60	2497000	3	838.387	2513.15	0	0.83	77.16	17497	17497	MS2	8/220	8	220	HEK293T	CE
Middle	A	2	VPASPTLSSAAEsPEGASLYDEVR	13823	Unambiguous	Transcription factor SOX-11 OS=Mus musculus GN=Sox11 PE=1 SV=1 - [SOX11_MOUSE]	1	1	Q7M6Y2	S13(Phospho)	HCD	1	0	1	1	71.2 %	S(4): 1.4; T(6): 4.8; S(8): 4.8; S(9): 17.8; S(13): 71.2; S(18): 0.1; Y(20): 0.0	47	0.027	30	39	32	35	1814	0	50	200	41150	3	838.385	2513.14	0	-1.94	79.99	19299	19299	MS2	9/220	9	220	HEK293T	NE
High	D	2	VPASPTLSsAAESPEGASLYDEVR	13823	Unconsidered	Transcription factor SOX-11 OS=Mus musculus GN=Sox11 PE=1 SV=1 - [SOX11_MOUSE]	1	1	Q7M6Y2	S9(Phospho)	HCD		0.2838	3	3	0.3 %	S(4): 88.0; T(6): 11.5; S(8): 0.3; S(9): 0.3; S(13): 0.0; S(18): 0.0; Y(20): 0.0	47	0.00041	25	38	31	53	1478	0	0	200	26160	2	1257.07	2513.14	0	-1.3	79.77	17504	17504	MS2	9/220	9	220	Neuro2A	CE
High	D	2	VPASPTLsSAAESPEGASLYDEVR	13823	Unconsidered	Transcription factor SOX-11 OS=Mus musculus GN=Sox11 PE=1 SV=1 - [SOX11_MOUSE]	1	1	Q7M6Y2	S8(Phospho)	HCD		0.2838	3	4	0.3 %	S(4): 88.0; T(6): 11.5; S(8): 0.3; S(9): 0.3; S(13): 0.0; S(18): 0.0; Y(20): 0.0	47	0.00041	25	38	31	53	1478	0	0	200	26160	2	1257.07	2513.14	0	-1.3	79.77	17504	17504	MS2	9/220	9	220	Neuro2A	CE
High	B	2	VPASPtLSSAAESPEGASLYDEVR	13823	Unconsidered	Transcription factor SOX-11 OS=Mus musculus GN=Sox11 PE=1 SV=1 - [SOX11_MOUSE]	1	1	Q7M6Y2	T6(Phospho)	HCD		0.1552	2	2	11.6 %	S(4): 74.4; T(6): 11.6; S(8): 2.0; S(9): 11.6; S(13): 0.4; S(18): 0.0; Y(20): 0.0	47	0.00098	24	39	32	49	1744	0	0	200	27730	2	1257.08	2513.15	0	1.71	79.48	18096	18096	MS2	8/220	8	220	HEK293T	CE
Middle	B	2	VPASPTLSsAAESPEGASLYDEVR	13823	Unconsidered	Transcription factor SOX-11 OS=Mus musculus GN=Sox11 PE=1 SV=1 - [SOX11_MOUSE]	1	1	Q7M6Y2	S9(Phospho)	HCD		0.3793	3	3	11.6 %	S(4): 74.4; T(6): 11.6; S(8): 2.0; S(9): 11.6; S(13): 0.4; S(18): 0.0; Y(20): 0.0	47	0.02	24	39	32	36	1744	0	0	200	27730	2	1257.08	2513.15	0	1.71	79.48	18096	18096	MS2	8/220	8	220	HEK293T	CE
High	B	2	VPASPTLSsAAESPEGASLYDEVR	13823	Unambiguous	Transcription factor SOX-11 OS=Mus musculus GN=Sox11 PE=1 SV=1 - [SOX11_MOUSE]	1	1	Q7M6Y2	S9(Phospho)	HCD		0.069	2	3	30.5 %	S(4): 1.7; T(6): 30.5; S(8): 6.8; S(9): 30.5; S(13): 30.5; S(18): 0.0; Y(20): 0.0	47	0.00036	29	39	32	54	1753	0	23	200	65090	3	838.387	2513.15	0	0.39	80.05	18246	18246	MS2	10/220	10	220	HEK293T	CE
High	B	2	VPASPtLSSAAESPEGASLYDEVR	13823	Unambiguous	Transcription factor SOX-11 OS=Mus musculus GN=Sox11 PE=1 SV=1 - [SOX11_MOUSE]	1	1	Q7M6Y2	T6(Phospho)	HCD		0.069	2	2	30.5 %	S(4): 1.7; T(6): 30.5; S(8): 6.8; S(9): 30.5; S(13): 30.5; S(18): 0.0; Y(20): 0.0	47	0.00035	29	39	32	54	1753	0	23	200	65090	3	838.387	2513.15	0	0.39	80.05	18246	18246	MS2	10/220	10	220	HEK293T	CE
High	B	2	VPASPTLSSAAEsPEGASLYDEVR	13823	Unconsidered	Transcription factor SOX-11 OS=Mus musculus GN=Sox11 PE=1 SV=1 - [SOX11_MOUSE]	1	1	Q7M6Y2	S13(Phospho)	HCD		0.2586	5	5	30.5 %	S(4): 1.7; T(6): 30.5; S(8): 6.8; S(9): 30.5; S(13): 30.5; S(18): 0.0; Y(20): 0.0	47	0.0045	29	39	32	43	1753	0	23	200	65090	3	838.387	2513.15	0	0.39	80.05	18246	18246	MS2	9/220	9	220	HEK293T	CE
High	C	2	VPAsPTLSSAAESPEGASLYDEVR	13823	Unambiguous	Transcription factor SOX-11 OS=Mus musculus GN=Sox11 PE=1 SV=1 - [SOX11_MOUSE]	1	1	Q7M6Y2	S4(Phospho)	HCD	0.0196	0	1	1	9.7 %	S(4): 9.7; T(6): 38.9; S(8): 9.7; S(9): 38.9; S(13): 2.6; S(18): 0.2; Y(20): 0.1	47	0.0006	25	38	31	51	1491	0	27	200	66710	3	838.385	2513.14	0	-1.94	63.92	14060	14060	MS2	10/220	10	220	Neuro2A	NE
High	C	2	VPASPTLsSAAESPEGASLYDEVR	13823	Unambiguous	Transcription factor SOX-11 OS=Mus musculus GN=Sox11 PE=1 SV=1 - [SOX11_MOUSE]	1	1	Q7M6Y2	S8(Phospho)	HCD		0.0784	3	3	9.7 %	S(4): 9.7; T(6): 38.9; S(8): 9.7; S(9): 38.9; S(13): 2.6; S(18): 0.2; Y(20): 0.1	47	0.0014	25	38	31	47	1491	0	27	200	66710	3	838.385	2513.14	0	-1.94	63.92	14060	14060	MS2	10/220	10	220	Neuro2A	NE
High	B	2	VPASPTLSSAAEsPEGASLYDEVR	13823	Unconsidered	Transcription factor SOX-11 OS=Mus musculus GN=Sox11 PE=1 SV=1 - [SOX11_MOUSE]	1	1	Q7M6Y2	S13(Phospho)	HCD		0.3659	5	5	0.0 %	S(4): 82.1; T(6): 16.4; S(8): 0.7; S(9): 0.7; S(13): 0.0; S(18): 0.0; Y(20): 0.0	46	0.00054	28	39	32	52	1781	0	7	200	246700	3	838.386	2513.14	0	-0.92	78.58	17859	17859	MS2	8/220	8	220	HEK293T	CE
Middle	A	2	VPASPTLSSAAEsPEGASLYDEVR	13823	Unconsidered	Transcription factor SOX-11 OS=Mus musculus GN=Sox11 PE=1 SV=1 - [SOX11_MOUSE]	1	1	Q7M6Y2	S13(Phospho)	HCD		0.7083	5	5	0.0 %	S(4): 100.0; T(6): 0.0; S(8): 0.0; S(9): 0.0; S(13): 0.0; S(18): 0.0; Y(20): 0.0	46	0.026	29	39	32	35	1813	0	0	200	162300	2	1257.07	2513.14	0	-2.37	77.77	18717	18717	MS2	8/220	8	220	HEK293T	NE
High	D	2	VPASPTLsSAAESPEGASLYDEVR	13823	Unambiguous	Transcription factor SOX-11 OS=Mus musculus GN=Sox11 PE=1 SV=1 - [SOX11_MOUSE]	1	1	Q7M6Y2	S8(Phospho)	HCD	0.04	0	1	1	5.0 %	S(4): 17.0; T(6): 60.5; S(8): 5.0; S(9): 17.0; S(13): 0.5; S(18): 0.0; Y(20): 0.0	46	0.0008	29	38	31	50	1478	0	18	200	79870	3	838.382	2513.13	0	-5	80.26	17629	17629	MS2	12/220	12	220	Neuro2A	CE
High	B	2	VPASPtLSSAAESPEGASLYDEVR	13823	Unambiguous	Transcription factor SOX-11 OS=Mus musculus GN=Sox11 PE=1 SV=1 - [SOX11_MOUSE]	1	1	Q7M6Y2	T6(Phospho)	HCD		0.0426	2	5	7.6 %	S(4): 0.3; T(6): 7.6; S(8): 7.6; S(9): 42.2; S(13): 42.2; S(18): 0.1; Y(20): 0.0	46	0.0028	24	39	32	45	1795	0	23	200	48880	3	838.383	2513.13	0	-4.42	80.53	18370	18370	MS2	6/220	6	220	HEK293T	CE
High	B	2	VPASPTLsSAAESPEGASLYDEVR	13823	Unambiguous	Transcription factor SOX-11 OS=Mus musculus GN=Sox11 PE=1 SV=1 - [SOX11_MOUSE]	1	1	Q7M6Y2	S8(Phospho)	HCD		0.0426	2	4	7.6 %	S(4): 0.3; T(6): 7.6; S(8): 7.6; S(9): 42.2; S(13): 42.2; S(18): 0.1; Y(20): 0.0	46	0.0028	24	39	32	45	1795	0	23	200	48880	3	838.383	2513.13	0	-4.42	80.53	18370	18370	MS2	6/220	6	220	HEK293T	CE
High	C	2	VPASPTLSSAAEsPEGASLYDEVR	13823	Unconsidered	Transcription factor SOX-11 OS=Mus musculus GN=Sox11 PE=1 SV=1 - [SOX11_MOUSE]	1	1	Q7M6Y2	S13(Phospho)	HCD		0.4787	5	5	0.0 %	S(4): 96.5; T(6): 3.3; S(8): 0.1; S(9): 0.1; S(13): 0.0; S(18): 0.0; Y(20): 0.0	46	0.0009	31	38	31	49	1431	0	2	103	1829000	3	838.387	2513.15	0	0.39	78.93	17940	17940	MS2	8/220	8	220	Neuro2A	NE
High	C	2	VPASPTLSSAAEsPEGASLYDEVR	13823	Unconsidered	Transcription factor SOX-11 OS=Mus musculus GN=Sox11 PE=1 SV=1 - [SOX11_MOUSE]	1	1	Q7M6Y2	S13(Phospho)	HCD		0.3659	5	5	0.0 %	S(4): 48.3; T(6): 48.3; S(8): 1.7; S(9): 1.7; S(13): 0.0; S(18): 0.0; Y(20): 0.0	45	0.00044	31	38	31	52	1422	0	1	200	330700	3	838.386	2513.14	0	0.03	80.05	18237	18237	MS2	8/220	8	220	Neuro2A	NE
High	B	2	VPAsPTLSSAAESPEGASLYDEVR	13823	Unambiguous	Transcription factor SOX-11 OS=Mus musculus GN=Sox11 PE=1 SV=1 - [SOX11_MOUSE]	1	1	Q7M6Y2	S4(Phospho)	HCD	0.0196	0	1	2	3.3 %	S(4): 3.3; T(6): 14.2; S(8): 14.2; S(9): 65.1; S(13): 3.3; S(18): 0.0; Y(20): 0.0	44	0.00075	31	39	32	51	1755	0	26	200	59030	3	838.389	2513.15	0	3.6	79.67	18146	18146	MS2	10/220	10	220	HEK293T	CE
High	B	2	VPASPTLSSAAEsPEGASLYDEVR	13823	Unambiguous	Transcription factor SOX-11 OS=Mus musculus GN=Sox11 PE=1 SV=1 - [SOX11_MOUSE]	1	1	Q7M6Y2	S13(Phospho)	HCD		0.0784	5	5	3.3 %	S(4): 3.3; T(6): 14.2; S(8): 14.2; S(9): 65.1; S(13): 3.3; S(18): 0.0; Y(20): 0.0	44	0.0019	31	39	32	47	1755	0	26	200	59030	3	838.389	2513.15	0	3.6	79.67	18146	18146	MS2	7/220	7	220	HEK293T	CE
Middle	D	2	VPASPTLSSAAESPEGAsLYDEVR	13823	Unconsidered	Transcription factor SOX-11 OS=Mus musculus GN=Sox11 PE=1 SV=1 - [SOX11_MOUSE]	1	1	Q7M6Y2	S18(Phospho)	HCD		0.7167	6	6	0.0 %	S(4): 100.0; T(6): 0.0; S(8): 0.0; S(9): 0.0; S(13): 0.0; S(18): 0.0; Y(20): 0.0	44	0.03	31	38	31	34	1422	0	0	200	662400	2	1257.08	2513.14	0	0.16	78.04	17060	17060	MS2	14/220	14	220	Neuro2A	CE
High	C	2	VPASPTLsSAAESPEGASLYDEVR	13823	Unambiguous	Transcription factor SOX-11 OS=Mus musculus GN=Sox11 PE=1 SV=1 - [SOX11_MOUSE]	1	1	Q7M6Y2	S8(Phospho)	HCD	0.1837	0	1	3	13.7 %	S(4): 3.7; T(6): 13.7; S(8): 13.7; S(9): 55.1; S(13): 13.7; S(18): 0.1; Y(20): 0.0	44	0.00098	27	38	31	49	1481	0	19	200	60930	3	838.382	2513.13	0	-5.51	81.57	18626	18626	MS2	11/220	11	220	Neuro2A	NE
High	C	2	VPASPtLSSAAESPEGASLYDEVR	13823	Unambiguous	Transcription factor SOX-11 OS=Mus musculus GN=Sox11 PE=1 SV=1 - [SOX11_MOUSE]	1	1	Q7M6Y2	T6(Phospho)	HCD	0.1837	0	1	1	13.7 %	S(4): 3.7; T(6): 13.7; S(8): 13.7; S(9): 55.1; S(13): 13.7; S(18): 0.1; Y(20): 0.0	44	0.00096	27	38	31	49	1481	0	19	200	60930	3	838.382	2513.13	0	-5.51	81.57	18626	18626	MS2	11/220	11	220	Neuro2A	NE
High	C	2	VPASPTLSSAAEsPEGASLYDEVR	13823	Unconsidered	Transcription factor SOX-11 OS=Mus musculus GN=Sox11 PE=1 SV=1 - [SOX11_MOUSE]	1	1	Q7M6Y2	S13(Phospho)	HCD		0.1837	4	4	13.7 %	S(4): 3.7; T(6): 13.7; S(8): 13.7; S(9): 55.1; S(13): 13.7; S(18): 0.1; Y(20): 0.0	44	0.0069	27	38	31	40	1481	0	19	200	60930	3	838.382	2513.13	0	-5.51	81.57	18626	18626	MS2	11/220	11	220	Neuro2A	NE
High	A	2	VPASPTLSSAAEsPEGASLYDEVR	13823	Unconsidered	Transcription factor SOX-11 OS=Mus musculus GN=Sox11 PE=1 SV=1 - [SOX11_MOUSE]	1	1	Q7M6Y2	S13(Phospho)	HCD		0.3659	5	5	0.0 %	S(4): 96.4; T(6): 3.5; S(8): 0.0; S(9): 0.0; S(13): 0.0; S(18): 0.0; Y(20): 0.0	44	0.00056	31	39	32	52	1753	0	6	53	3383000	3	838.386	2513.14	0	0.03	76.23	18317	18317	MS2	8/220	8	220	HEK293T	NE
High	C	2	VPASPTLSSAAEsPEGASLYDEVR	13823	Unconsidered	Transcription factor SOX-11 OS=Mus musculus GN=Sox11 PE=1 SV=1 - [SOX11_MOUSE]	1	1	Q7M6Y2	S13(Phospho)	HCD		0.2632	5	5	0.0 %	S(4): 47.7; T(6): 47.7; S(8): 2.3; S(9): 2.3; S(13): 0.0; S(18): 0.0; Y(20): 0.0	43	0.00018	30	38	31	56	1448	0	17	200	159300	3	838.387	2513.15	0	0.83	80.78	18425	18425	MS2	8/220	8	220	Neuro2A	NE
High	B	2	VPASPTLSSAAEsPEGASLYDEVR	13823	Unconsidered	Transcription factor SOX-11 OS=Mus musculus GN=Sox11 PE=1 SV=1 - [SOX11_MOUSE]	1	1	Q7M6Y2	S13(Phospho)	HCD		0.2113	5	5	0.0 %	S(4): 82.7; T(6): 17.0; S(8): 0.2; S(9): 0.2; S(13): 0.0; S(18): 0.0; Y(20): 0.0	43	0.00022	31	39	32	56	1774	0	10	200	223600	3	838.386	2513.14	0	-0.77	78.93	17948	17948	MS2	8/220	8	220	HEK293T	CE
Middle	B	2	VPASPTLSSAAESPEGAsLYDEVR	13823	Unconsidered	Transcription factor SOX-11 OS=Mus musculus GN=Sox11 PE=1 SV=1 - [SOX11_MOUSE]	1	1	Q7M6Y2	S18(Phospho)	HCD		0.5955	6	6	0.0 %	S(4): 48.2; T(6): 48.2; S(8): 1.8; S(9): 1.8; S(13): 0.0; S(18): 0.0; Y(20): 0.0	43	0.024	29	39	32	36	1757	0	37	200	144000	3	838.387	2513.15	0	0.76	76.78	17399	17399	MS2	22/220	22	220	HEK293T	CE
High	D	2	VPASPTLSSAAEsPEGASLYDEVR	13823	Unconsidered	Transcription factor SOX-11 OS=Mus musculus GN=Sox11 PE=1 SV=1 - [SOX11_MOUSE]	1	1	Q7M6Y2	S13(Phospho)	HCD		0.2239	5	5	0.0 %	S(4): 83.2; T(6): 15.5; S(8): 0.6; S(9): 0.6; S(13): 0.0; S(18): 0.0; Y(20): 0.0	42	0.00042	31	38	31	52	1423	0	2	200	348900	3	838.386	2513.14	0	-0.04	79.11	17332	17332	MS2	8/220	8	220	Neuro2A	CE
Middle	A	2	VPASPTLSsAAESPEGASLYDEVR	13823	Unambiguous	Transcription factor SOX-11 OS=Mus musculus GN=Sox11 PE=1 SV=1 - [SOX11_MOUSE]	1	1	Q7M6Y2	S9(Phospho)	HCD	1	0	1	2	17.8 %	S(4): 1.4; T(6): 4.8; S(8): 4.8; S(9): 17.8; S(13): 71.2; S(18): 0.1; Y(20): 0.0	41	0.028	30	39	32	35	1814	0	50	200	41150	3	838.385	2513.14	0	-1.94	79.99	19299	19299	MS2	9/220	9	220	HEK293T	NE
Middle	C	2	VPASPTLSSAAEsPEGASLYDEVR	13823	Unconsidered	Transcription factor SOX-11 OS=Mus musculus GN=Sox11 PE=1 SV=1 - [SOX11_MOUSE]	1	1	Q7M6Y2	S13(Phospho)	HCD		0.3125	5	5	0.2 %	S(4): 3.4; T(6): 14.7; S(8): 14.7; S(9): 67.0; S(13): 0.2; S(18): 0.0; Y(20): 0.0	41	0.035	31	38	31	33	1458	0	40	200	75210	3	838.386	2513.14	0	-0.7	81.18	18529	18529	MS2	11/220	11	220	Neuro2A	NE
Middle	D	2	VPASPTLSsAAESPEGASLYDEVR	13823	Unambiguous	Transcription factor SOX-11 OS=Mus musculus GN=Sox11 PE=1 SV=1 - [SOX11_MOUSE]	1	1	Q7M6Y2	S9(Phospho)	HCD		0.0588	2	2	24.2 %	S(4): 6.9; T(6): 6.9; S(8): 6.9; S(9): 24.2; S(13): 24.2; S(18): 24.2; Y(20): 6.9	41	0.043	27	38	31	32	1456	0	53	200	56240	3	838.386	2513.14	0	-0.48	80.61	17718	17718	MS2	10/220	10	220	Neuro2A	CE
High	C	2	VPASPTLSSAAEsPEGASLYDEVR	13823	Unconsidered	Transcription factor SOX-11 OS=Mus musculus GN=Sox11 PE=1 SV=1 - [SOX11_MOUSE]	1	1	Q7M6Y2	S13(Phospho)	HCD		0.1765	5	5	2.6 %	S(4): 9.7; T(6): 38.9; S(8): 9.7; S(9): 38.9; S(13): 2.6; S(18): 0.2; Y(20): 0.1	41	0.005	25	38	31	42	1491	0	27	200	66710	3	838.385	2513.14	0	-1.94	63.92	14060	14060	MS2	9/220	9	220	Neuro2A	NE
High	B	2	VPASPTLsSAAESPEGASLYDEVR	13823	Unambiguous	Transcription factor SOX-11 OS=Mus musculus GN=Sox11 PE=1 SV=1 - [SOX11_MOUSE]	1	1	Q7M6Y2	S8(Phospho)	HCD		0.069	2	4	6.8 %	S(4): 1.7; T(6): 30.5; S(8): 6.8; S(9): 30.5; S(13): 30.5; S(18): 0.0; Y(20): 0.0	40	0.00036	29	39	32	54	1753	0	23	200	65090	3	838.387	2513.15	0	0.39	80.05	18246	18246	MS2	10/220	10	220	HEK293T	CE
High	A	2	VPASPTLSSAAEsPEGASLYDEVR	13823	Unconsidered	Transcription factor SOX-11 OS=Mus musculus GN=Sox11 PE=1 SV=1 - [SOX11_MOUSE]	1	1	Q7M6Y2	S13(Phospho)	HCD		0.3662	5	5	0.0 %	S(4): 14.9; T(6): 66.7; S(8): 3.5; S(9): 14.9; S(13): 0.0; S(18): 0.0; Y(20): 0.0	40	0.0025	31	39	32	45	1757	0	22	200	122000	3	838.387	2513.15	0	0.68	78.88	19008	19008	MS2	11/220	11	220	HEK293T	NE
High	B	2	VPAsPTLSSAAESPEGASLYDEVR	13823	Unambiguous	Transcription factor SOX-11 OS=Mus musculus GN=Sox11 PE=1 SV=1 - [SOX11_MOUSE]	1	1	Q7M6Y2	S4(Phospho)	HCD		0.125	5	5	0.0 %	S(4): 0.0; T(6): 0.9; S(8): 0.9; S(9): 4.0; S(13): 94.2; S(18): 0.0; Y(20): 0.0	40	0.0012	32	39	32	49	1739	0	54	200	58350	3	838.388	2513.15	0	1.78	76.01	17204	17204	MS2	11/220	11	220	HEK293T	CE
High	A	2	VPASPTLSSAAEsPEGASLYDEVR	13823	Unconsidered	Transcription factor SOX-11 OS=Mus musculus GN=Sox11 PE=1 SV=1 - [SOX11_MOUSE]	1	1	Q7M6Y2	S13(Phospho)	HCD		0.2113	5	5	0.5 %	S(4): 30.7; T(6): 30.7; S(8): 7.4; S(9): 30.7; S(13): 0.5; S(18): 0.0; Y(20): 0.0	40	0.00022	27	39	32	56	1820	0	45	200	112600	3	838.384	2513.14	0	-3.18	79.33	19127	19127	MS2	10/220	10	220	HEK293T	NE
High	C	2	VPASPTLSSAAEsPEGASLYDEVR	13823	Unconsidered	Transcription factor SOX-11 OS=Mus musculus GN=Sox11 PE=1 SV=1 - [SOX11_MOUSE]	1	1	Q7M6Y2	S13(Phospho)	HCD		0.3718	5	5	0.0 %	S(4): 96.0; T(6): 3.6; S(8): 0.2; S(9): 0.2; S(13): 0.0; S(18): 0.0; Y(20): 0.0	39	0.00091	31	38	31	49	1431	0	1	161	1221000	3	838.387	2513.15	0	0.25	79.32	18044	18044	MS2	8/220	8	220	Neuro2A	NE
Middle	B	2	VPASPTLsSAAESPEGASLYDEVR	13823	Unconsidered	Transcription factor SOX-11 OS=Mus musculus GN=Sox11 PE=1 SV=1 - [SOX11_MOUSE]	1	1	Q7M6Y2	S8(Phospho)	HCD		0.3793	3	4	2.0 %	S(4): 74.4; T(6): 11.6; S(8): 2.0; S(9): 11.6; S(13): 0.4; S(18): 0.0; Y(20): 0.0	39	0.02	24	39	32	36	1744	0	0	200	27730	2	1257.08	2513.15	0	1.71	79.48	18096	18096	MS2	8/220	8	220	HEK293T	CE
High	C	2	VPAsPTLSSAAESPEGASLYDEVR	13823	Unconsidered	Transcription factor SOX-11 OS=Mus musculus GN=Sox11 PE=1 SV=1 - [SOX11_MOUSE]	1	1	Q7M6Y2	S4(Phospho)	HCD		0.1837	4	5	3.7 %	S(4): 3.7; T(6): 13.7; S(8): 13.7; S(9): 55.1; S(13): 13.7; S(18): 0.1; Y(20): 0.0	38	0.0077	27	38	31	40	1481	0	19	200	60930	3	838.382	2513.13	0	-5.51	81.57	18626	18626	MS2	11/220	11	220	Neuro2A	NE
High	D	2	VPASPTLSSAAEsPEGASLYDEVR	13823	Unconsidered	Transcription factor SOX-11 OS=Mus musculus GN=Sox11 PE=1 SV=1 - [SOX11_MOUSE]	1	1	Q7M6Y2	S13(Phospho)	HCD		0.3333	5	5	0.3 %	S(4): 3.1; T(6): 42.8; S(8): 11.1; S(9): 42.8; S(13): 0.3; S(18): 0.0; Y(20): 0.0	38	0.005	31	38	31	42	1423	0	14	200	147600	3	838.386	2513.14	0	-0.04	79.87	17530	17530	MS2	11/220	11	220	Neuro2A	CE
High	A	2	VPASPTLSSAAEsPEGASLYDEVR	13823	Unconsidered	Transcription factor SOX-11 OS=Mus musculus GN=Sox11 PE=1 SV=1 - [SOX11_MOUSE]	1	1	Q7M6Y2	S13(Phospho)	HCD		0.2143	5	5	0.0 %	S(4): 15.0; T(6): 66.4; S(8): 3.6; S(9): 15.0; S(13): 0.0; S(18): 0.0; Y(20): 0.0	37	0.00029	29	39	32	55	1769	0	23	200	286900	3	838.386	2513.14	0	-0.41	78.11	18806	18806	MS2	8/220	8	220	HEK293T	NE
Middle	D	2	VPASPTLSSAAEsPEGASLYDEVR	13823	Unconsidered	Transcription factor SOX-11 OS=Mus musculus GN=Sox11 PE=1 SV=1 - [SOX11_MOUSE]	1	1	Q7M6Y2	S13(Phospho)	HCD		0.32	5	5	0.5 %	S(4): 17.0; T(6): 60.5; S(8): 5.0; S(9): 17.0; S(13): 0.5; S(18): 0.0; Y(20): 0.0	36	0.032	29	38	31	34	1478	0	18	200	79870	3	838.382	2513.13	0	-5	80.26	17629	17629	MS2	11/220	11	220	Neuro2A	CE
Middle	D	2	VPASPtLSSAAESPEGASLYDEVR	13823	Unambiguous	Transcription factor SOX-11 OS=Mus musculus GN=Sox11 PE=1 SV=1 - [SOX11_MOUSE]	1	1	Q7M6Y2	T6(Phospho)	HCD	0.0588	0	1	1	6.9 %	S(4): 6.9; T(6): 6.9; S(8): 6.9; S(9): 24.2; S(13): 24.2; S(18): 24.2; Y(20): 6.9	36	0.032	27	38	31	34	1456	0	53	200	56240	3	838.386	2513.14	0	-0.48	80.61	17718	17718	MS2	10/220	10	220	Neuro2A	CE
Middle	D	2	VPASPTLsSAAESPEGASLYDEVR	13823	Unambiguous	Transcription factor SOX-11 OS=Mus musculus GN=Sox11 PE=1 SV=1 - [SOX11_MOUSE]	1	1	Q7M6Y2	S8(Phospho)	HCD		0.0588	2	3	6.9 %	S(4): 6.9; T(6): 6.9; S(8): 6.9; S(9): 24.2; S(13): 24.2; S(18): 24.2; Y(20): 6.9	36	0.043	27	38	31	32	1456	0	53	200	56240	3	838.386	2513.14	0	-0.48	80.61	17718	17718	MS2	10/220	10	220	Neuro2A	CE
Middle	A	2	VPASPtLSSAAESPEGASLYDEVR	13823	Unambiguous	Transcription factor SOX-11 OS=Mus musculus GN=Sox11 PE=1 SV=1 - [SOX11_MOUSE]	1	1	Q7M6Y2	T6(Phospho)	HCD	1	0	1	4	4.8 %	S(4): 1.4; T(6): 4.8; S(8): 4.8; S(9): 17.8; S(13): 71.2; S(18): 0.1; Y(20): 0.0	35	0.028	30	39	32	35	1814	0	50	200	41150	3	838.385	2513.14	0	-1.94	79.99	19299	19299	MS2	9/220	9	220	HEK293T	NE
Middle	A	2	VPASPTLsSAAESPEGASLYDEVR	13823	Unambiguous	Transcription factor SOX-11 OS=Mus musculus GN=Sox11 PE=1 SV=1 - [SOX11_MOUSE]	1	1	Q7M6Y2	S8(Phospho)	HCD	1	0	1	3	4.8 %	S(4): 1.4; T(6): 4.8; S(8): 4.8; S(9): 17.8; S(13): 71.2; S(18): 0.1; Y(20): 0.0	35	0.028	30	39	32	35	1814	0	50	200	41150	3	838.385	2513.14	0	-1.94	79.99	19299	19299	MS2	9/220	9	220	HEK293T	NE
High	A	2	VPASPTLSSAAEsPEGASLYDEVR	13823	Unconsidered	Transcription factor SOX-11 OS=Mus musculus GN=Sox11 PE=1 SV=1 - [SOX11_MOUSE]	1	1	Q7M6Y2	S13(Phospho)	HCD		0.2714	5	5	0.0 %	S(4): 82.9; T(6): 15.8; S(8): 0.6; S(9): 0.6; S(13): 0.0; S(18): 0.0; Y(20): 0.0	35	0.00064	30	39	32	51	1791	0	14	200	521000	3	838.385	2513.14	0	-0.99	77.71	18702	18702	MS2	8/220	8	220	HEK293T	NE
High	B	2	VPAsPTLSSAAESPEGASLYDEVR	13823	Unambiguous	Transcription factor SOX-11 OS=Mus musculus GN=Sox11 PE=1 SV=1 - [SOX11_MOUSE]	1	1	Q7M6Y2	S4(Phospho)	HCD	0.069	0	1	1	1.7 %	S(4): 1.7; T(6): 30.5; S(8): 6.8; S(9): 30.5; S(13): 30.5; S(18): 0.0; Y(20): 0.0	34	0.00013	29	39	32	58	1753	0	23	200	65090	3	838.387	2513.15	0	0.39	80.05	18246	18246	MS2	10/220	10	220	HEK293T	CE
High	A	2	VPASPTLSSAAEsPEGASLYDEVR	13823	Unconsidered	Transcription factor SOX-11 OS=Mus musculus GN=Sox11 PE=1 SV=1 - [SOX11_MOUSE]	1	1	Q7M6Y2	S13(Phospho)	HCD		0.2143	5	5	0.0 %	S(4): 10.7; T(6): 39.2; S(8): 10.7; S(9): 39.2; S(13): 0.0; S(18): 0.0; Y(20): 0.0	32	0.00029	27	39	32	55	1803	0	32	200	204500	3	838.384	2513.14	0	-2.3	78.5	18908	18908	MS2	8/220	8	220	HEK293T	NE
High	B	2	VPAsPTLSSAAESPEGASLYDEVR	13823	Unambiguous	Transcription factor SOX-11 OS=Mus musculus GN=Sox11 PE=1 SV=1 - [SOX11_MOUSE]	1	1	Q7M6Y2	S4(Phospho)	HCD	0.0426	0	1	1	0.3 %	S(4): 0.3; T(6): 7.6; S(8): 7.6; S(9): 42.2; S(13): 42.2; S(18): 0.1; Y(20): 0.0	32	0.0016	24	39	32	47	1795	0	23	200	48880	3	838.383	2513.13	0	-4.42	80.53	18370	18370	MS2	8/220	8	220	HEK293T	CE
High	C	2	VPASPTLSSAAEsPEGASLYDEVR	13823	Unconsidered	Transcription factor SOX-11 OS=Mus musculus GN=Sox11 PE=1 SV=1 - [SOX11_MOUSE]	1	1	Q7M6Y2	S13(Phospho)	HCD		0.3418	5	5	0.0 %	S(4): 94.2; T(6): 5.2; S(8): 0.3; S(9): 0.3; S(13): 0.0; S(18): 0.0; Y(20): 0.0	28	0.00042	29	38	31	52	1454	0	8	200	231400	3	838.386	2513.14	0	-0.55	80.41	18326	18326	MS2	8/220	8	220	Neuro2A	NE
High	B	2	VPAsPTLSSAAEsPEGASLYDEVR	13823	Unambiguous	Transcription factor SOX-11 OS=Mus musculus GN=Sox11 PE=1 SV=1 - [SOX11_MOUSE]	1	1	Q7M6Y2	S4(Phospho); S13(Phospho)	HCD	0.1633	0	1	1	98.3 %	S(4): 98.3; T(6): 1.7; S(8): 0.0; S(9): 0.0; S(13): 100.0; S(18): 0.0; Y(20): 0.0	210	1.4e-08	30	39	32	98	1797	0	0	200	89180	2	1297.06	2593.11	0	1.27	86.37	19882	19882	MS2	13/220	13	220	HEK293T	CE
High	C	2	VPAsPTLSSAAEsPEGASLYDEVR	13823	Unambiguous	Transcription factor SOX-11 OS=Mus musculus GN=Sox11 PE=1 SV=1 - [SOX11_MOUSE]	1	1	Q7M6Y2	S4(Phospho); S13(Phospho)	HCD	0.0241	0	1	1	88.6 %	S(4): 88.6; T(6): 11.3; S(8): 0.0; S(9): 0.0; S(13): 100.0; S(18): 0.0; Y(20): 0.0	196	3.7e-07	23	38	31	83	1451	0	0	200	98060	2	1297.06	2593.11	0	0.8	85.8	19721	19721	MS2	13/220	13	220	Neuro2A	NE
High	B	2	VPASPtLSSAAEsPEGASLYDEVR	13823	Unconsidered	Transcription factor SOX-11 OS=Mus musculus GN=Sox11 PE=1 SV=1 - [SOX11_MOUSE]	1	1	Q7M6Y2	T6(Phospho); S13(Phospho)	HCD		0.1633	2	2	1.7 %	S(4): 98.3; T(6): 1.7; S(8): 0.0; S(9): 0.0; S(13): 100.0; S(18): 0.0; Y(20): 0.0	192	5.1e-07	30	39	32	83	1797	0	0	200	89180	2	1297.06	2593.11	0	1.27	86.37	19882	19882	MS2	14/220	14	220	HEK293T	CE
High	C	2	VPASPtLSSAAEsPEGASLYDEVR	13823	Unambiguous	Transcription factor SOX-11 OS=Mus musculus GN=Sox11 PE=1 SV=1 - [SOX11_MOUSE]	1	1	Q7M6Y2	T6(Phospho); S13(Phospho)	HCD		0.0241	2	2	11.3 %	S(4): 88.6; T(6): 11.3; S(8): 0.0; S(9): 0.0; S(13): 100.0; S(18): 0.0; Y(20): 0.0	187	5.9e-07	23	38	31	81	1451	0	0	200	98060	2	1297.06	2593.11	0	0.8	85.8	19721	19721	MS2	13/220	13	220	Neuro2A	NE
High	B	2	VPASPTLsSAAEsPEGASLYDEVR	13823	Unconsidered	Transcription factor SOX-11 OS=Mus musculus GN=Sox11 PE=1 SV=1 - [SOX11_MOUSE]	1	1	Q7M6Y2	S8(Phospho); S13(Phospho)	HCD		0.2755	3	5	0.0 %	S(4): 98.3; T(6): 1.7; S(8): 0.0; S(9): 0.0; S(13): 100.0; S(18): 0.0; Y(20): 0.0	167	6.9e-06	30	39	32	71	1797	0	0	200	89180	2	1297.06	2593.11	0	1.27	86.37	19882	19882	MS2	13/220	13	220	HEK293T	CE
High	C	2	VPASPTLsSAAEsPEGASLYDEVR	13823	Unconsidered	Transcription factor SOX-11 OS=Mus musculus GN=Sox11 PE=1 SV=1 - [SOX11_MOUSE]	1	1	Q7M6Y2	S8(Phospho); S13(Phospho)	HCD		0.1928	3	3	0.0 %	S(4): 88.6; T(6): 11.3; S(8): 0.0; S(9): 0.0; S(13): 100.0; S(18): 0.0; Y(20): 0.0	161	1.4e-05	23	38	31	67	1451	0	0	200	98060	2	1297.06	2593.11	0	0.8	85.8	19721	19721	MS2	13/220	13	220	Neuro2A	NE
High	D	2	VPAsPTLSSAAEsPEGASLYDEVR	13823	Unambiguous	Transcription factor SOX-11 OS=Mus musculus GN=Sox11 PE=1 SV=1 - [SOX11_MOUSE]	1	1	Q7M6Y2	S4(Phospho); S13(Phospho)	HCD	0.1447	0	1	2	97.5 %	S(4): 97.6; T(6): 2.4; S(8): 0.0; S(9): 0.0; S(13): 99.9; S(18): 0.1; Y(20): 0.0	159	1.6e-06	30	38	31	76	1398	0	0	200	101400	2	1297.06	2593.11	0	-0.05	85.82	19064	19064	MS2	14/220	14	220	Neuro2A	CE
High	B	2	VPAsPTLSSAAESPEGAsLYDEVR	13823	Unconsidered	Transcription factor SOX-11 OS=Mus musculus GN=Sox11 PE=1 SV=1 - [SOX11_MOUSE]	1	1	Q7M6Y2	S4(Phospho); S18(Phospho)	HCD		0.4286	10	10	0.0 %	S(4): 98.3; T(6): 1.7; S(8): 0.0; S(9): 0.0; S(13): 100.0; S(18): 0.0; Y(20): 0.0	151	0.00023	30	39	32	56	1797	0	0	200	89180	2	1297.06	2593.11	0	1.27	86.37	19882	19882	MS2	17/220	17	220	HEK293T	CE
High	D	2	VPASPtLSSAAEsPEGASLYDEVR	13823	Unambiguous	Transcription factor SOX-11 OS=Mus musculus GN=Sox11 PE=1 SV=1 - [SOX11_MOUSE]	1	1	Q7M6Y2	T6(Phospho); S13(Phospho)	HCD	0.1447	0	1	1	2.4 %	S(4): 97.6; T(6): 2.4; S(8): 0.0; S(9): 0.0; S(13): 99.9; S(18): 0.1; Y(20): 0.0	143	1.6e-06	30	38	31	76	1398	0	0	200	101400	2	1297.06	2593.11	0	-0.05	85.82	19064	19064	MS2	14/220	14	220	Neuro2A	CE
High	B	2	VPASPtLSSAAEsPEGASLYDEVR	13823	Unambiguous	Transcription factor SOX-11 OS=Mus musculus GN=Sox11 PE=1 SV=1 - [SOX11_MOUSE]	1	1	Q7M6Y2	T6(Phospho); S13(Phospho)	HCD	0.2597	0	1	3	98.3 %	S(4): 0.8; T(6): 98.3; S(8): 0.8; S(9): 0.2; S(13): 100.0; S(18): 0.0; Y(20): 0.0	140	1.6e-06	32	39	32	77	1754	0	11	200	177700	3	865.042	2593.11	0	0.25	86.71	19969	19969	MS2	10/220	10	220	HEK293T	CE
High	C	2	VPAsPTLSSAAESPEGAsLYDEVR	13823	Unconsidered	Transcription factor SOX-11 OS=Mus musculus GN=Sox11 PE=1 SV=1 - [SOX11_MOUSE]	1	1	Q7M6Y2	S4(Phospho); S18(Phospho)	HCD		0.4337	9	9	0.0 %	S(4): 88.6; T(6): 11.3; S(8): 0.0; S(9): 0.0; S(13): 100.0; S(18): 0.0; Y(20): 0.0	137	0.0015	23	38	31	47	1451	0	0	200	98060	2	1297.06	2593.11	0	0.8	85.8	19721	19721	MS2	16/220	16	220	Neuro2A	NE
High	B	2	VPASPTLSsAAEsPEGASLYDEVR	13823	Unconsidered	Transcription factor SOX-11 OS=Mus musculus GN=Sox11 PE=1 SV=1 - [SOX11_MOUSE]	1	1	Q7M6Y2	S9(Phospho); S13(Phospho)	HCD		0.3367	6	6	0.0 %	S(4): 98.3; T(6): 1.7; S(8): 0.0; S(9): 0.0; S(13): 100.0; S(18): 0.0; Y(20): 0.0	135	3.2e-05	30	39	32	65	1797	0	0	200	89180	2	1297.06	2593.11	0	1.27	86.37	19882	19882	MS2	12/220	12	220	HEK293T	CE
High	C	2	VPAsPTLSSAAEsPEGASLYDEVR	13823	Unambiguous	Transcription factor SOX-11 OS=Mus musculus GN=Sox11 PE=1 SV=1 - [SOX11_MOUSE]	1	1	Q7M6Y2	S4(Phospho); S13(Phospho)	HCD		0.0244	2	2	86.4 %	S(4): 86.4; T(6): 13.6; S(8): 0.0; S(9): 0.1; S(13): 99.9; S(18): 0.0; Y(20): 0.0	133	7.2e-07	23	38	31	80	1451	0	0	200	70100	2	1297.06	2593.11	0	0.8	85.42	19625	19625	MS2	12/220	12	220	Neuro2A	NE
High	C	2	VPASPTLSsAAEsPEGASLYDEVR	13823	Unconsidered	Transcription factor SOX-11 OS=Mus musculus GN=Sox11 PE=1 SV=1 - [SOX11_MOUSE]	1	1	Q7M6Y2	S9(Phospho); S13(Phospho)	HCD		0.2651	5	5	0.0 %	S(4): 88.6; T(6): 11.3; S(8): 0.0; S(9): 0.0; S(13): 100.0; S(18): 0.0; Y(20): 0.0	129	5.8e-05	23	38	31	61	1451	0	0	200	98060	2	1297.06	2593.11	0	0.8	85.8	19721	19721	MS2	10/220	10	220	Neuro2A	NE
High	B	2	VPAsPTLSsAAESPEGASLYDEVR	13823	Unconsidered	Transcription factor SOX-11 OS=Mus musculus GN=Sox11 PE=1 SV=1 - [SOX11_MOUSE]	1	1	Q7M6Y2	S4(Phospho); S9(Phospho)	HCD		0.2755	3	4	0.0 %	S(4): 98.3; T(6): 1.7; S(8): 0.0; S(9): 0.0; S(13): 100.0; S(18): 0.0; Y(20): 0.0	128	6.4e-06	30	39	32	71	1797	0	0	200	89180	2	1297.06	2593.11	0	1.27	86.37	19882	19882	MS2	11/220	11	220	HEK293T	CE
High	D	2	VPAsPTLSSAAESPEGAsLYDEVR	13823	Unconsidered	Transcription factor SOX-11 OS=Mus musculus GN=Sox11 PE=1 SV=1 - [SOX11_MOUSE]	1	1	Q7M6Y2	S4(Phospho); S18(Phospho)	HCD		0.3421	6	7	0.1 %	S(4): 97.6; T(6): 2.4; S(8): 0.0; S(9): 0.0; S(13): 99.9; S(18): 0.1; Y(20): 0.0	127	0.00072	30	38	31	50	1398	0	0	200	101400	2	1297.06	2593.11	0	-0.05	85.82	19064	19064	MS2	12/220	12	220	Neuro2A	CE
High	C	2	VPASPtLSSAAEsPEGASLYDEVR	13823	Unambiguous	Transcription factor SOX-11 OS=Mus musculus GN=Sox11 PE=1 SV=1 - [SOX11_MOUSE]	1	1	Q7M6Y2	T6(Phospho); S13(Phospho)	HCD	0.0244	0	1	1	13.5 %	S(4): 86.4; T(6): 13.6; S(8): 0.0; S(9): 0.1; S(13): 99.9; S(18): 0.0; Y(20): 0.0	125	4.5e-07	23	38	31	82	1451	0	0	200	70100	2	1297.06	2593.11	0	0.8	85.42	19625	19625	MS2	12/220	12	220	Neuro2A	NE
High	C	2	VPAsPTLSsAAESPEGASLYDEVR	13823	Unconsidered	Transcription factor SOX-11 OS=Mus musculus GN=Sox11 PE=1 SV=1 - [SOX11_MOUSE]	1	1	Q7M6Y2	S4(Phospho); S9(Phospho)	HCD		0.253	4	4	0.0 %	S(4): 88.6; T(6): 11.3; S(8): 0.0; S(9): 0.0; S(13): 100.0; S(18): 0.0; Y(20): 0.0	121	5.1e-05	23	38	31	62	1451	0	0	200	98060	2	1297.06	2593.11	0	0.8	85.8	19721	19721	MS2	11/220	11	220	Neuro2A	NE
High	B	2	VPASPTLsSAAEsPEGASLYDEVR	13823	Unambiguous	Transcription factor SOX-11 OS=Mus musculus GN=Sox11 PE=1 SV=1 - [SOX11_MOUSE]	1	1	Q7M6Y2	S8(Phospho); S13(Phospho)	HCD	0.2597	0	1	2	0.8 %	S(4): 0.8; T(6): 98.3; S(8): 0.8; S(9): 0.2; S(13): 100.0; S(18): 0.0; Y(20): 0.0	119	1.6e-06	32	39	32	77	1754	0	11	200	177700	3	865.042	2593.11	0	0.25	86.71	19969	19969	MS2	10/220	10	220	HEK293T	CE
High	B	2	VPAsPTLSSAAEsPEGASLYDEVR	13823	Unambiguous	Transcription factor SOX-11 OS=Mus musculus GN=Sox11 PE=1 SV=1 - [SOX11_MOUSE]	1	1	Q7M6Y2	S4(Phospho); S13(Phospho)	HCD	0.2597	0	1	4	0.8 %	S(4): 0.8; T(6): 98.3; S(8): 0.8; S(9): 0.2; S(13): 100.0; S(18): 0.0; Y(20): 0.0	119	1.6e-06	32	39	32	77	1754	0	11	200	177700	3	865.042	2593.11	0	0.25	86.71	19969	19969	MS2	10/220	10	220	HEK293T	CE
High	C	2	VPASPtLSSAAEsPEGASLYDEVR	13823	Unambiguous	Transcription factor SOX-11 OS=Mus musculus GN=Sox11 PE=1 SV=1 - [SOX11_MOUSE]	1	1	Q7M6Y2	T6(Phospho); S13(Phospho)	HCD	0.2778	0	1	3	74.2 %	S(4): 4.1; T(6): 74.7; S(8): 17.4; S(9): 4.4; S(13): 99.4; S(18): 0.0; Y(20): 0.0	114	4.1e-06	22	38	31	72	1404	0	3	200	627300	3	865.042	2593.11	0	0.11	85.63	19676	19676	MS2	10/220	10	220	Neuro2A	NE
High	C	2	VPASPtLSsAAESPEGASLYDEVR	13823	Unconsidered	Transcription factor SOX-11 OS=Mus musculus GN=Sox11 PE=1 SV=1 - [SOX11_MOUSE]	1	1	Q7M6Y2	T6(Phospho); S9(Phospho)	HCD		0.3133	7	7	0.0 %	S(4): 88.6; T(6): 11.3; S(8): 0.0; S(9): 0.0; S(13): 100.0; S(18): 0.0; Y(20): 0.0	114	0.00016	23	38	31	57	1451	0	0	200	98060	2	1297.06	2593.11	0	0.8	85.8	19721	19721	MS2	11/220	11	220	Neuro2A	NE
High	B	2	VPAsPTLsSAAESPEGASLYDEVR	13823	Unconsidered	Transcription factor SOX-11 OS=Mus musculus GN=Sox11 PE=1 SV=1 - [SOX11_MOUSE]	1	1	Q7M6Y2	S4(Phospho); S8(Phospho)	HCD		0.2755	3	3	0.0 %	S(4): 98.3; T(6): 1.7; S(8): 0.0; S(9): 0.0; S(13): 100.0; S(18): 0.0; Y(20): 0.0	113	6.4e-06	30	39	32	71	1797	0	0	200	89180	2	1297.06	2593.11	0	1.27	86.37	19882	19882	MS2	11/220	11	220	HEK293T	CE
High	B	2	VPASPtLSsAAESPEGASLYDEVR	13823	Unconsidered	Transcription factor SOX-11 OS=Mus musculus GN=Sox11 PE=1 SV=1 - [SOX11_MOUSE]	1	1	Q7M6Y2	T6(Phospho); S9(Phospho)	HCD		0.398	7	8	0.0 %	S(4): 98.3; T(6): 1.7; S(8): 0.0; S(9): 0.0; S(13): 100.0; S(18): 0.0; Y(20): 0.0	113	0.0001	30	39	32	59	1797	0	0	200	89180	2	1297.06	2593.11	0	1.27	86.37	19882	19882	MS2	10/220	10	220	HEK293T	CE
High	B	2	VPASPTLSsAAEsPEGASLYDEVR	13823	Unambiguous	Transcription factor SOX-11 OS=Mus musculus GN=Sox11 PE=1 SV=1 - [SOX11_MOUSE]	1	1	Q7M6Y2	S9(Phospho); S13(Phospho)	HCD	0.2597	0	1	1	0.2 %	S(4): 0.8; T(6): 98.3; S(8): 0.8; S(9): 0.2; S(13): 100.0; S(18): 0.0; Y(20): 0.0	113	1.6e-06	32	39	32	77	1754	0	11	200	177700	3	865.042	2593.11	0	0.25	86.71	19969	19969	MS2	10/220	10	220	HEK293T	CE
High	D	2	VPASPTLsSAAEsPEGASLYDEVR	13823	Unambiguous	Transcription factor SOX-11 OS=Mus musculus GN=Sox11 PE=1 SV=1 - [SOX11_MOUSE]	1	1	Q7M6Y2	S8(Phospho); S13(Phospho)	HCD		0.1447	3	3	0.0 %	S(4): 97.6; T(6): 2.4; S(8): 0.0; S(9): 0.0; S(13): 99.9; S(18): 0.1; Y(20): 0.0	112	2.1e-05	30	38	31	65	1398	0	0	200	101400	2	1297.06	2593.11	0	-0.05	85.82	19064	19064	MS2	13/220	13	220	Neuro2A	CE
High	D	2	VPAsPTLSsAAESPEGASLYDEVR	13823	Unconsidered	Transcription factor SOX-11 OS=Mus musculus GN=Sox11 PE=1 SV=1 - [SOX11_MOUSE]	1	1	Q7M6Y2	S4(Phospho); S9(Phospho)	HCD		0.3289	5	5	0.0 %	S(4): 97.6; T(6): 2.4; S(8): 0.0; S(9): 0.0; S(13): 99.9; S(18): 0.1; Y(20): 0.0	112	0.0006	30	38	31	51	1398	0	0	200	101400	2	1297.06	2593.11	0	-0.05	85.82	19064	19064	MS2	10/220	10	220	Neuro2A	CE
High	D	2	VPASPtLSSAAESPEGAsLYDEVR	13823	Unconsidered	Transcription factor SOX-11 OS=Mus musculus GN=Sox11 PE=1 SV=1 - [SOX11_MOUSE]	1	1	Q7M6Y2	T6(Phospho); S18(Phospho)	HCD		0.3421	6	6	0.0 %	S(4): 97.6; T(6): 2.4; S(8): 0.0; S(9): 0.0; S(13): 99.9; S(18): 0.1; Y(20): 0.0	112	0.00072	30	38	31	50	1398	0	0	200	101400	2	1297.06	2593.11	0	-0.05	85.82	19064	19064	MS2	12/220	12	220	Neuro2A	CE
High	C	2	VPASPtLSSAAEsPEGASLYDEVR	13823	Unambiguous	Transcription factor SOX-11 OS=Mus musculus GN=Sox11 PE=1 SV=1 - [SOX11_MOUSE]	1	1	Q7M6Y2	T6(Phospho); S13(Phospho)	HCD	0.2877	0	1	3	47.2 %	S(4): 2.6; T(6): 47.4; S(8): 47.4; S(9): 2.9; S(13): 99.6; S(18): 0.0; Y(20): 0.0	112	3.7e-06	22	38	31	73	1408	0	2	200	301500	3	865.042	2593.11	0	0.04	85.98	19768	19768	MS2	10/220	10	220	Neuro2A	NE
High	C	2	VPASPTLsSAAEsPEGASLYDEVR	13823	Unambiguous	Transcription factor SOX-11 OS=Mus musculus GN=Sox11 PE=1 SV=1 - [SOX11_MOUSE]	1	1	Q7M6Y2	S8(Phospho); S13(Phospho)	HCD	0.2877	0	1	2	47.2 %	S(4): 2.6; T(6): 47.4; S(8): 47.4; S(9): 2.9; S(13): 99.6; S(18): 0.0; Y(20): 0.0	112	3.7e-06	22	38	31	73	1408	0	2	200	301500	3	865.042	2593.11	0	0.04	85.98	19768	19768	MS2	10/220	10	220	Neuro2A	NE
High	B	2	VPASPtLSSAAEsPEGASLYDEVR	13823	Unambiguous	Transcription factor SOX-11 OS=Mus musculus GN=Sox11 PE=1 SV=1 - [SOX11_MOUSE]	1	1	Q7M6Y2	T6(Phospho); S13(Phospho)	HCD	0.3636	0	1	3	93.0 %	S(4): 5.3; T(6): 93.1; S(8): 1.3; S(9): 0.3; S(13): 100.0; S(18): 0.0; Y(20): 0.0	110	1.3e-07	31	39	32	88	1756	0	16	200	370300	3	865.042	2593.11	0	-0.03	86.33	19871	19871	MS2	11/220	11	220	HEK293T	CE
High	C	2	VPASPTLsSAAEsPEGASLYDEVR	13823	Unambiguous	Transcription factor SOX-11 OS=Mus musculus GN=Sox11 PE=1 SV=1 - [SOX11_MOUSE]	1	1	Q7M6Y2	S8(Phospho); S13(Phospho)	HCD	0.2778	0	1	2	17.1 %	S(4): 4.1; T(6): 74.7; S(8): 17.4; S(9): 4.4; S(13): 99.4; S(18): 0.0; Y(20): 0.0	108	4.1e-06	22	38	31	72	1404	0	3	200	627300	3	865.042	2593.11	0	0.11	85.63	19676	19676	MS2	10/220	10	220	Neuro2A	NE
High	B	2	VPAsPTLSSAAEsPEGASLYDEVR	13823	Unambiguous	Transcription factor SOX-11 OS=Mus musculus GN=Sox11 PE=1 SV=1 - [SOX11_MOUSE]	1	1	Q7M6Y2	S4(Phospho); S13(Phospho)	HCD	0.0899	0	1	1	83.7 %	S(4): 84.9; T(6): 15.1; S(8): 0.7; S(9): 0.7; S(13): 98.6; S(18): 0.0; Y(20): 0.0	107	1.2e-07	25	39	32	89	1816	0	0	200	44700	2	1297.06	2593.12	0	3.34	86.73	19975	19975	MS2	12/220	12	220	HEK293T	CE
High	C	2	VPAsPTLsSAAESPEGASLYDEVR	13823	Unconsidered	Transcription factor SOX-11 OS=Mus musculus GN=Sox11 PE=1 SV=1 - [SOX11_MOUSE]	1	1	Q7M6Y2	S4(Phospho); S8(Phospho)	HCD		0.3012	6	6	0.0 %	S(4): 88.6; T(6): 11.3; S(8): 0.0; S(9): 0.0; S(13): 100.0; S(18): 0.0; Y(20): 0.0	106	0.00011	23	38	31	58	1451	0	0	200	98060	2	1297.06	2593.11	0	0.8	85.8	19721	19721	MS2	10/220	10	220	Neuro2A	NE
High	D	2	VPASPtLSSAAEsPEGASLYDEVR	13823	Unambiguous	Transcription factor SOX-11 OS=Mus musculus GN=Sox11 PE=1 SV=1 - [SOX11_MOUSE]	1	1	Q7M6Y2	T6(Phospho); S13(Phospho)	HCD		0.0299	3	3	66.1 %	S(4): 15.0; T(6): 66.5; S(8): 15.2; S(9): 3.8; S(13): 99.4; S(18): 0.0; Y(20): 0.0	106	2.3e-05	23	38	31	65	1408	0	3	200	362100	3	865.042	2593.11	0	0.04	85.7	19033	19033	MS2	12/220	12	220	Neuro2A	CE
High	C	2	VPAsPTLSSAAEsPEGASLYDEVR	13823	Unambiguous	Transcription factor SOX-11 OS=Mus musculus GN=Sox11 PE=1 SV=1 - [SOX11_MOUSE]	1	1	Q7M6Y2	S4(Phospho); S13(Phospho)	HCD	0.1216	0	1	1	79.7 %	S(4): 97.3; T(6): 5.0; S(8): 2.3; S(9): 13.4; S(13): 82.0; S(18): 0.0; Y(20): 0.0	106	3.1e-06	24	38	31	74	1430	0	0	200	52230	2	1297.06	2593.11	0	-1.74	86.15	19813	19813	MS2	12/220	12	220	Neuro2A	NE
High	B	2	VPAsPtLSSAAESPEGASLYDEVR	13823	Unconsidered	Transcription factor SOX-11 OS=Mus musculus GN=Sox11 PE=1 SV=1 - [SOX11_MOUSE]	1	1	Q7M6Y2	S4(Phospho); T6(Phospho)	HCD		0.4184	9	9	0.0 %	S(4): 98.3; T(6): 1.7; S(8): 0.0; S(9): 0.0; S(13): 100.0; S(18): 0.0; Y(20): 0.0	106	0.00017	30	39	32	57	1797	0	0	200	89180	2	1297.06	2593.11	0	1.27	86.37	19882	19882	MS2	10/220	10	220	HEK293T	CE
High	C	2	VPAsPTLSsAAESPEGASLYDEVR	13823	Unconsidered	Transcription factor SOX-11 OS=Mus musculus GN=Sox11 PE=1 SV=1 - [SOX11_MOUSE]	1	1	Q7M6Y2	S4(Phospho); S9(Phospho)	HCD		0.2439	4	4	0.1 %	S(4): 86.4; T(6): 13.6; S(8): 0.0; S(9): 0.1; S(13): 99.9; S(18): 0.0; Y(20): 0.0	102	4.7e-05	23	38	31	62	1451	0	0	200	70100	2	1297.06	2593.11	0	0.8	85.42	19625	19625	MS2	10/220	10	220	Neuro2A	NE
High	C	2	VPASPTLSsAAEsPEGASLYDEVR	13823	Unambiguous	Transcription factor SOX-11 OS=Mus musculus GN=Sox11 PE=1 SV=1 - [SOX11_MOUSE]	1	1	Q7M6Y2	S9(Phospho); S13(Phospho)	HCD	0.2778	0	1	1	4.0 %	S(4): 4.1; T(6): 74.7; S(8): 17.4; S(9): 4.4; S(13): 99.4; S(18): 0.0; Y(20): 0.0	102	4.1e-06	22	38	31	72	1404	0	3	200	627300	3	865.042	2593.11	0	0.11	85.63	19676	19676	MS2	10/220	10	220	Neuro2A	NE
High	C	2	VPAsPTLSSAAEsPEGASLYDEVR	13823	Unambiguous	Transcription factor SOX-11 OS=Mus musculus GN=Sox11 PE=1 SV=1 - [SOX11_MOUSE]	1	1	Q7M6Y2	S4(Phospho); S13(Phospho)	HCD	0.2778	0	1	4	4.0 %	S(4): 4.1; T(6): 74.7; S(8): 17.4; S(9): 4.4; S(13): 99.4; S(18): 0.0; Y(20): 0.0	102	4.1e-06	22	38	31	72	1404	0	3	200	627300	3	865.042	2593.11	0	0.11	85.63	19676	19676	MS2	10/220	10	220	Neuro2A	NE
High	D	2	VPASPTLsSAAEsPEGASLYDEVR	13823	Unambiguous	Transcription factor SOX-11 OS=Mus musculus GN=Sox11 PE=1 SV=1 - [SOX11_MOUSE]	1	1	Q7M6Y2	S8(Phospho); S13(Phospho)	HCD	0.0299	0	1	2	14.9 %	S(4): 15.0; T(6): 66.5; S(8): 15.2; S(9): 3.8; S(13): 99.4; S(18): 0.0; Y(20): 0.0	100	1.5e-05	23	38	31	67	1408	0	3	200	362100	3	865.042	2593.11	0	0.04	85.7	19033	19033	MS2	12/220	12	220	Neuro2A	CE
High	D	2	VPAsPTLSSAAEsPEGASLYDEVR	13823	Unambiguous	Transcription factor SOX-11 OS=Mus musculus GN=Sox11 PE=1 SV=1 - [SOX11_MOUSE]	1	1	Q7M6Y2	S4(Phospho); S13(Phospho)	HCD		0.0448	4	4	14.9 %	S(4): 15.0; T(6): 66.5; S(8): 15.2; S(9): 3.8; S(13): 99.4; S(18): 0.0; Y(20): 0.0	100	2.5e-05	23	38	31	64	1408	0	3	200	362100	3	865.042	2593.11	0	0.04	85.7	19033	19033	MS2	12/220	12	220	Neuro2A	CE
High	B	2	VPASPtLSsAAESPEGASLYDEVR	13823	Unconsidered	Transcription factor SOX-11 OS=Mus musculus GN=Sox11 PE=1 SV=1 - [SOX11_MOUSE]	1	1	Q7M6Y2	T6(Phospho); S9(Phospho)	HCD		0.2597	5	5	0.0 %	S(4): 0.8; T(6): 98.3; S(8): 0.8; S(9): 0.2; S(13): 100.0; S(18): 0.0; Y(20): 0.0	100	0.00019	32	39	32	57	1754	0	11	200	177700	3	865.042	2593.11	0	0.25	86.71	19969	19969	MS2	8/220	8	220	HEK293T	CE
High	B	2	VPASPtLSSAAEsPEGASLYDEVR	13823	Unambiguous	Transcription factor SOX-11 OS=Mus musculus GN=Sox11 PE=1 SV=1 - [SOX11_MOUSE]	1	1	Q7M6Y2	T6(Phospho); S13(Phospho)	HCD		0.0899	2	2	14.7 %	S(4): 84.9; T(6): 15.1; S(8): 0.7; S(9): 0.7; S(13): 98.6; S(18): 0.0; Y(20): 0.0	99	7.6e-07	25	39	32	81	1816	0	0	200	44700	2	1297.06	2593.12	0	3.34	86.73	19975	19975	MS2	12/220	12	220	HEK293T	CE
High	C	2	VPASPtLsSAAESPEGASLYDEVR	13823	Unconsidered	Transcription factor SOX-11 OS=Mus musculus GN=Sox11 PE=1 SV=1 - [SOX11_MOUSE]	1	1	Q7M6Y2	T6(Phospho); S8(Phospho)	HCD		0.3976	8	8	0.0 %	S(4): 88.6; T(6): 11.3; S(8): 0.0; S(9): 0.0; S(13): 100.0; S(18): 0.0; Y(20): 0.0	99	0.00074	23	38	31	50	1451	0	0	200	98060	2	1297.06	2593.11	0	0.8	85.8	19721	19721	MS2	10/220	10	220	Neuro2A	NE
High	C	2	VPASPTLSsAAEsPEGASLYDEVR	13823	Unambiguous	Transcription factor SOX-11 OS=Mus musculus GN=Sox11 PE=1 SV=1 - [SOX11_MOUSE]	1	1	Q7M6Y2	S9(Phospho); S13(Phospho)	HCD	0.2877	0	1	1	2.6 %	S(4): 2.6; T(6): 47.4; S(8): 47.4; S(9): 2.9; S(13): 99.6; S(18): 0.0; Y(20): 0.0	99	3.7e-06	22	38	31	73	1408	0	2	200	301500	3	865.042	2593.11	0	0.04	85.98	19768	19768	MS2	10/220	10	220	Neuro2A	NE
High	C	2	VPAsPTLSSAAEsPEGASLYDEVR	13823	Unambiguous	Transcription factor SOX-11 OS=Mus musculus GN=Sox11 PE=1 SV=1 - [SOX11_MOUSE]	1	1	Q7M6Y2	S4(Phospho); S13(Phospho)	HCD	0.2877	0	1	4	2.6 %	S(4): 2.6; T(6): 47.4; S(8): 47.4; S(9): 2.9; S(13): 99.6; S(18): 0.0; Y(20): 0.0	99	3.7e-06	22	38	31	73	1408	0	2	200	301500	3	865.042	2593.11	0	0.04	85.98	19768	19768	MS2	10/220	10	220	Neuro2A	NE
High	B	2	VPASPtLsSAAESPEGASLYDEVR	13823	Unconsidered	Transcription factor SOX-11 OS=Mus musculus GN=Sox11 PE=1 SV=1 - [SOX11_MOUSE]	1	1	Q7M6Y2	T6(Phospho); S8(Phospho)	HCD		0.398	7	7	0.0 %	S(4): 98.3; T(6): 1.7; S(8): 0.0; S(9): 0.0; S(13): 100.0; S(18): 0.0; Y(20): 0.0	99	0.0001	30	39	32	59	1797	0	0	200	89180	2	1297.06	2593.11	0	1.27	86.37	19882	19882	MS2	10/220	10	220	HEK293T	CE
High	C	2	VPAsPTLSsAAESPEGASLYDEVR	13823	Unconsidered	Transcription factor SOX-11 OS=Mus musculus GN=Sox11 PE=1 SV=1 - [SOX11_MOUSE]	1	1	Q7M6Y2	S4(Phospho); S9(Phospho)	HCD		0.2297	3	3	13.0 %	S(4): 97.3; T(6): 5.0; S(8): 2.3; S(9): 13.4; S(13): 82.0; S(18): 0.0; Y(20): 0.0	98	0.00013	24	38	31	57	1430	0	0	200	52230	2	1297.06	2593.11	0	-1.74	86.15	19813	19813	MS2	10/220	10	220	Neuro2A	NE
High	D	2	VPASPtLSsAAESPEGASLYDEVR	13823	Unconsidered	Transcription factor SOX-11 OS=Mus musculus GN=Sox11 PE=1 SV=1 - [SOX11_MOUSE]	1	1	Q7M6Y2	T6(Phospho); S9(Phospho)	HCD		0.4342	9	9	0.0 %	S(4): 97.6; T(6): 2.4; S(8): 0.0; S(9): 0.0; S(13): 99.9; S(18): 0.1; Y(20): 0.0	98	0.0032	30	38	31	43	1398	0	0	200	101400	2	1297.06	2593.11	0	-0.05	85.82	19064	19064	MS2	10/220	10	220	Neuro2A	CE
High	B	2	VPAsPTLSSAAEsPEGASLYDEVR	13823	Unambiguous	Transcription factor SOX-11 OS=Mus musculus GN=Sox11 PE=1 SV=1 - [SOX11_MOUSE]	1	1	Q7M6Y2	S4(Phospho); S13(Phospho)	HCD	0.3636	0	1	4	5.3 %	S(4): 5.3; T(6): 93.1; S(8): 1.3; S(9): 0.3; S(13): 100.0; S(18): 0.0; Y(20): 0.0	97	1.3e-07	31	39	32	88	1756	0	16	200	370300	3	865.042	2593.11	0	-0.03	86.33	19871	19871	MS2	11/220	11	220	HEK293T	CE
High	C	2	VPASPtLSsAAESPEGASLYDEVR	13823	Unconsidered	Transcription factor SOX-11 OS=Mus musculus GN=Sox11 PE=1 SV=1 - [SOX11_MOUSE]	1	1	Q7M6Y2	T6(Phospho); S9(Phospho)	HCD		0.2195	3	3	0.0 %	S(4): 86.4; T(6): 13.6; S(8): 0.0; S(9): 0.1; S(13): 99.9; S(18): 0.0; Y(20): 0.0	95	2.6e-05	23	38	31	64	1451	0	0	200	70100	2	1297.06	2593.11	0	0.8	85.42	19625	19625	MS2	10/220	10	220	Neuro2A	NE
High	C	2	VPASPTLsSAAEsPEGASLYDEVR	13823	Unconsidered	Transcription factor SOX-11 OS=Mus musculus GN=Sox11 PE=1 SV=1 - [SOX11_MOUSE]	1	1	Q7M6Y2	S8(Phospho); S13(Phospho)	HCD		0.2683	5	5	0.0 %	S(4): 86.4; T(6): 13.6; S(8): 0.0; S(9): 0.1; S(13): 99.9; S(18): 0.0; Y(20): 0.0	95	6.5e-05	23	38	31	60	1451	0	0	200	70100	2	1297.06	2593.11	0	0.8	85.42	19625	19625	MS2	11/220	11	220	Neuro2A	NE
High	C	2	VPAsPTLSSAAESPEGAsLYDEVR	13823	Unconsidered	Transcription factor SOX-11 OS=Mus musculus GN=Sox11 PE=1 SV=1 - [SOX11_MOUSE]	1	1	Q7M6Y2	S4(Phospho); S18(Phospho)	HCD		0.4024	9	9	0.0 %	S(4): 86.4; T(6): 13.6; S(8): 0.0; S(9): 0.1; S(13): 99.9; S(18): 0.0; Y(20): 0.0	95	0.00094	23	38	31	49	1451	0	0	200	70100	2	1297.06	2593.11	0	0.8	85.42	19625	19625	MS2	9/220	9	220	Neuro2A	NE
High	D	2	VPASPTLSsAAEsPEGASLYDEVR	13823	Unambiguous	Transcription factor SOX-11 OS=Mus musculus GN=Sox11 PE=1 SV=1 - [SOX11_MOUSE]	1	1	Q7M6Y2	S9(Phospho); S13(Phospho)	HCD	0.0299	0	1	1	3.5 %	S(4): 15.0; T(6): 66.5; S(8): 15.2; S(9): 3.8; S(13): 99.4; S(18): 0.0; Y(20): 0.0	93	1.5e-05	23	38	31	67	1408	0	3	200	362100	3	865.042	2593.11	0	0.04	85.7	19033	19033	MS2	12/220	12	220	Neuro2A	CE
High	B	2	VPASPtLsSAAESPEGASLYDEVR	13823	Unconsidered	Transcription factor SOX-11 OS=Mus musculus GN=Sox11 PE=1 SV=1 - [SOX11_MOUSE]	1	1	Q7M6Y2	T6(Phospho); S8(Phospho)	HCD		0.2597	5	6	0.0 %	S(4): 0.8; T(6): 98.3; S(8): 0.8; S(9): 0.2; S(13): 100.0; S(18): 0.0; Y(20): 0.0	93	0.00019	32	39	32	57	1754	0	11	200	177700	3	865.042	2593.11	0	0.25	86.71	19969	19969	MS2	8/220	8	220	HEK293T	CE
High	C	2	VPASPTLssAAESPEGASLYDEVR	13823	Unconsidered	Transcription factor SOX-11 OS=Mus musculus GN=Sox11 PE=1 SV=1 - [SOX11_MOUSE]	1	1	Q7M6Y2	S8(Phospho); S9(Phospho)	HCD		0.4458	10	10	0.0 %	S(4): 88.6; T(6): 11.3; S(8): 0.0; S(9): 0.0; S(13): 100.0; S(18): 0.0; Y(20): 0.0	92	0.0018	23	38	31	46	1451	0	0	200	98060	2	1297.06	2593.11	0	0.8	85.8	19721	19721	MS2	10/220	10	220	Neuro2A	NE
High	B	2	VPASPTLsSAAEsPEGASLYDEVR	13823	Unambiguous	Transcription factor SOX-11 OS=Mus musculus GN=Sox11 PE=1 SV=1 - [SOX11_MOUSE]	1	1	Q7M6Y2	S8(Phospho); S13(Phospho)	HCD	0.0588	0	1	2	63.5 %	S(4): 2.6; T(6): 13.9; S(8): 75.7; S(9): 22.3; S(13): 85.5; S(18): 0.0; Y(20): 0.0	92	1.4e-05	30	39	32	68	1768	0	24	200	110200	3	865.042	2593.11	0	0.54	87.11	20070	20070	MS2	9/220	9	220	HEK293T	CE
High	D	2	VPASPtLSSAAEsPEGASLYDEVR	13823	Unambiguous	Transcription factor SOX-11 OS=Mus musculus GN=Sox11 PE=1 SV=1 - [SOX11_MOUSE]	1	1	Q7M6Y2	T6(Phospho); S13(Phospho)	HCD	0.3708	0	1	3	62.9 %	S(4): 16.0; T(6): 64.4; S(8): 17.0; S(9): 4.5; S(13): 98.0; S(18): 0.1; Y(20): 0.0	92	9.7e-08	31	38	31	89	1414	0	1	200	243700	3	865.041	2593.11	0	-0.38	86.04	19124	19124	MS2	11/220	11	220	Neuro2A	CE
High	D	2	VPAsPTLsSAAESPEGASLYDEVR	13823	Unconsidered	Transcription factor SOX-11 OS=Mus musculus GN=Sox11 PE=1 SV=1 - [SOX11_MOUSE]	1	1	Q7M6Y2	S4(Phospho); S8(Phospho)	HCD		0.4211	8	8	0.0 %	S(4): 97.6; T(6): 2.4; S(8): 0.0; S(9): 0.0; S(13): 99.9; S(18): 0.1; Y(20): 0.0	91	0.0025	30	38	31	44	1398	0	0	200	101400	2	1297.06	2593.11	0	-0.05	85.82	19064	19064	MS2	7/220	7	220	Neuro2A	CE
High	B	2	VPASPTLsSAAEsPEGASLYDEVR	13823	Unambiguous	Transcription factor SOX-11 OS=Mus musculus GN=Sox11 PE=1 SV=1 - [SOX11_MOUSE]	1	1	Q7M6Y2	S8(Phospho); S13(Phospho)	HCD	0.3636	0	1	2	1.3 %	S(4): 5.3; T(6): 93.1; S(8): 1.3; S(9): 0.3; S(13): 100.0; S(18): 0.0; Y(20): 0.0	91	1.3e-07	31	39	32	88	1756	0	16	200	370300	3	865.042	2593.11	0	-0.03	86.33	19871	19871	MS2	11/220	11	220	HEK293T	CE
High	C	2	VPASPtLSSAAEsPEGASLYDEVR	13823	Unambiguous	Transcription factor SOX-11 OS=Mus musculus GN=Sox11 PE=1 SV=1 - [SOX11_MOUSE]	1	1	Q7M6Y2	T6(Phospho); S13(Phospho)	HCD		0.1216	2	2	2.2 %	S(4): 97.3; T(6): 5.0; S(8): 2.3; S(9): 13.4; S(13): 82.0; S(18): 0.0; Y(20): 0.0	91	2.5e-05	24	38	31	65	1430	0	0	200	52230	2	1297.06	2593.11	0	-1.74	86.15	19813	19813	MS2	12/220	12	220	Neuro2A	NE
High	C	2	VPAsPTLsSAAESPEGASLYDEVR	13823	Unconsidered	Transcription factor SOX-11 OS=Mus musculus GN=Sox11 PE=1 SV=1 - [SOX11_MOUSE]	1	1	Q7M6Y2	S4(Phospho); S8(Phospho)	HCD		0.3108	6	6	2.2 %	S(4): 97.3; T(6): 5.0; S(8): 2.3; S(9): 13.4; S(13): 82.0; S(18): 0.0; Y(20): 0.0	91	0.00061	24	38	31	51	1430	0	0	200	52230	2	1297.06	2593.11	0	-1.74	86.15	19813	19813	MS2	9/220	9	220	Neuro2A	NE
High	C	2	VPAsPtLSSAAESPEGASLYDEVR	13823	Unconsidered	Transcription factor SOX-11 OS=Mus musculus GN=Sox11 PE=1 SV=1 - [SOX11_MOUSE]	1	1	Q7M6Y2	S4(Phospho); T6(Phospho)	HCD		0.4324	9	9	2.2 %	S(4): 97.3; T(6): 5.0; S(8): 2.3; S(9): 13.4; S(13): 82.0; S(18): 0.0; Y(20): 0.0	91	0.0044	24	38	31	42	1430	0	0	200	52230	2	1297.06	2593.11	0	-1.74	86.15	19813	19813	MS2	8/220	8	220	Neuro2A	NE
High	C	2	VPASPtLsSAAESPEGASLYDEVR	13823	Unambiguous	Transcription factor SOX-11 OS=Mus musculus GN=Sox11 PE=1 SV=1 - [SOX11_MOUSE]	1	1	Q7M6Y2	T6(Phospho); S8(Phospho)	HCD	0.0357	0	1	2	35.0 %	S(4): 20.1; T(6): 79.1; S(8): 44.7; S(9): 11.5; S(13): 44.7; S(18): 0.0; Y(20): 0.0	90	0.00016	30	38	31	56	1416	0	0	200	141500	3	865.042	2593.11	0	-0.31	86.35	19865	19865	MS2	8/220	8	220	Neuro2A	NE
High	C	2	VPASPtLSSAAEsPEGASLYDEVR	13823	Unambiguous	Transcription factor SOX-11 OS=Mus musculus GN=Sox11 PE=1 SV=1 - [SOX11_MOUSE]	1	1	Q7M6Y2	T6(Phospho); S13(Phospho)	HCD		0.0357	7	7	35.0 %	S(4): 20.1; T(6): 79.1; S(8): 44.7; S(9): 11.5; S(13): 44.7; S(18): 0.0; Y(20): 0.0	90	0.00027	30	38	31	54	1416	0	0	200	141500	3	865.042	2593.11	0	-0.31	86.35	19865	19865	MS2	10/220	10	220	Neuro2A	NE
High	C	2	VPASPtLSsAAESPEGASLYDEVR	13823	Unconsidered	Transcription factor SOX-11 OS=Mus musculus GN=Sox11 PE=1 SV=1 - [SOX11_MOUSE]	1	1	Q7M6Y2	T6(Phospho); S9(Phospho)	HCD		0.2778	5	5	0.3 %	S(4): 4.1; T(6): 74.7; S(8): 17.4; S(9): 4.4; S(13): 99.4; S(18): 0.0; Y(20): 0.0	90	0.00044	22	38	31	52	1404	0	3	200	627300	3	865.042	2593.11	0	0.11	85.63	19676	19676	MS2	10/220	10	220	Neuro2A	NE
High	C	2	VPASPtLsSAAESPEGASLYDEVR	13823	Unconsidered	Transcription factor SOX-11 OS=Mus musculus GN=Sox11 PE=1 SV=1 - [SOX11_MOUSE]	1	1	Q7M6Y2	T6(Phospho); S8(Phospho)	HCD		0.2778	5	6	0.3 %	S(4): 4.1; T(6): 74.7; S(8): 17.4; S(9): 4.4; S(13): 99.4; S(18): 0.0; Y(20): 0.0	90	0.00044	22	38	31	52	1404	0	3	200	627300	3	865.042	2593.11	0	0.11	85.63	19676	19676	MS2	10/220	10	220	Neuro2A	NE
High	C	2	VPASPtLSSAAESPEGAsLYDEVR	13823	Unconsidered	Transcription factor SOX-11 OS=Mus musculus GN=Sox11 PE=1 SV=1 - [SOX11_MOUSE]	1	1	Q7M6Y2	T6(Phospho); S18(Phospho)	HCD		0.4268	10	10	0.0 %	S(4): 86.4; T(6): 13.6; S(8): 0.0; S(9): 0.1; S(13): 99.9; S(18): 0.0; Y(20): 0.0	88	0.0013	23	38	31	47	1451	0	0	200	70100	2	1297.06	2593.11	0	0.8	85.42	19625	19625	MS2	9/220	9	220	Neuro2A	NE
High	C	2	VPASPTLssAAESPEGASLYDEVR	13823	Unconsidered	Transcription factor SOX-11 OS=Mus musculus GN=Sox11 PE=1 SV=1 - [SOX11_MOUSE]	1	1	Q7M6Y2	S8(Phospho); S9(Phospho)	HCD		0.2877	5	5	0.2 %	S(4): 2.6; T(6): 47.4; S(8): 47.4; S(9): 2.9; S(13): 99.6; S(18): 0.0; Y(20): 0.0	87	0.00047	22	38	31	52	1408	0	2	200	301500	3	865.042	2593.11	0	0.04	85.98	19768	19768	MS2	9/220	9	220	Neuro2A	NE
High	C	2	VPASPtLSsAAESPEGASLYDEVR	13823	Unconsidered	Transcription factor SOX-11 OS=Mus musculus GN=Sox11 PE=1 SV=1 - [SOX11_MOUSE]	1	1	Q7M6Y2	T6(Phospho); S9(Phospho)	HCD		0.2877	5	6	0.2 %	S(4): 2.6; T(6): 47.4; S(8): 47.4; S(9): 2.9; S(13): 99.6; S(18): 0.0; Y(20): 0.0	87	0.00047	22	38	31	52	1408	0	2	200	301500	3	865.042	2593.11	0	0.04	85.98	19768	19768	MS2	9/220	9	220	Neuro2A	NE
High	D	2	VPAsPTLSSAAEsPEGASLYDEVR	13823	Unambiguous	Transcription factor SOX-11 OS=Mus musculus GN=Sox11 PE=1 SV=1 - [SOX11_MOUSE]	1	1	Q7M6Y2	S4(Phospho); S13(Phospho)	HCD	0.2286	0	1	1	93.2 %	S(4): 99.1; T(6): 1.0; S(8): 0.9; S(9): 3.9; S(13): 94.1; S(18): 0.9; Y(20): 0.2	86	6.5e-06	24	38	31	70	1430	0	0	200	46080	2	1297.06	2593.11	0	-1.74	86.19	19164	19164	MS2	12/220	12	220	Neuro2A	CE
High	D	2	VPAsPTLSSAAEsPEGASLYDEVR	13823	Unambiguous	Transcription factor SOX-11 OS=Mus musculus GN=Sox11 PE=1 SV=1 - [SOX11_MOUSE]	1	1	Q7M6Y2	S4(Phospho); S13(Phospho)	HCD	0.3708	0	1	4	15.6 %	S(4): 16.0; T(6): 64.4; S(8): 17.0; S(9): 4.5; S(13): 98.0; S(18): 0.1; Y(20): 0.0	85	9.7e-08	31	38	31	89	1414	0	1	200	243700	3	865.041	2593.11	0	-0.38	86.04	19124	19124	MS2	11/220	11	220	Neuro2A	CE
High	D	2	VPASPTLsSAAEsPEGASLYDEVR	13823	Unambiguous	Transcription factor SOX-11 OS=Mus musculus GN=Sox11 PE=1 SV=1 - [SOX11_MOUSE]	1	1	Q7M6Y2	S8(Phospho); S13(Phospho)	HCD	0.3708	0	1	2	15.6 %	S(4): 16.0; T(6): 64.4; S(8): 17.0; S(9): 4.5; S(13): 98.0; S(18): 0.1; Y(20): 0.0	85	9.7e-08	31	38	31	89	1414	0	1	200	243700	3	865.041	2593.11	0	-0.38	86.04	19124	19124	MS2	11/220	11	220	Neuro2A	CE
High	B	2	VPASPTLSsAAEsPEGASLYDEVR	13823	Unambiguous	Transcription factor SOX-11 OS=Mus musculus GN=Sox11 PE=1 SV=1 - [SOX11_MOUSE]	1	1	Q7M6Y2	S9(Phospho); S13(Phospho)	HCD	0.3636	0	1	1	0.3 %	S(4): 5.3; T(6): 93.1; S(8): 1.3; S(9): 0.3; S(13): 100.0; S(18): 0.0; Y(20): 0.0	85	1.3e-07	31	39	32	88	1756	0	16	200	370300	3	865.042	2593.11	0	-0.03	86.33	19871	19871	MS2	11/220	11	220	HEK293T	CE
High	B	2	VPAsPTLSsAAESPEGASLYDEVR	13823	Unconsidered	Transcription factor SOX-11 OS=Mus musculus GN=Sox11 PE=1 SV=1 - [SOX11_MOUSE]	1	1	Q7M6Y2	S4(Phospho); S9(Phospho)	HCD		0.3596	3	5	0.5 %	S(4): 84.9; T(6): 15.1; S(8): 0.7; S(9): 0.7; S(13): 98.6; S(18): 0.0; Y(20): 0.0	85	0.0002	25	39	32	57	1816	0	0	200	44700	2	1297.06	2593.12	0	3.34	86.73	19975	19975	MS2	10/220	10	220	HEK293T	CE
High	B	2	VPAsPTLsSAAESPEGASLYDEVR	13823	Unconsidered	Transcription factor SOX-11 OS=Mus musculus GN=Sox11 PE=1 SV=1 - [SOX11_MOUSE]	1	1	Q7M6Y2	S4(Phospho); S8(Phospho)	HCD		0.382	6	6	0.5 %	S(4): 84.9; T(6): 15.1; S(8): 0.7; S(9): 0.7; S(13): 98.6; S(18): 0.0; Y(20): 0.0	85	0.00031	25	39	32	55	1816	0	0	200	44700	2	1297.06	2593.12	0	3.34	86.73	19975	19975	MS2	10/220	10	220	HEK293T	CE
High	D	2	VPASPTLSsAAEsPEGASLYDEVR	13823	Unconsidered	Transcription factor SOX-11 OS=Mus musculus GN=Sox11 PE=1 SV=1 - [SOX11_MOUSE]	1	1	Q7M6Y2	S9(Phospho); S13(Phospho)	HCD		0.2763	4	4	0.0 %	S(4): 97.6; T(6): 2.4; S(8): 0.0; S(9): 0.0; S(13): 99.9; S(18): 0.1; Y(20): 0.0	85	0.00023	30	38	31	55	1398	0	0	200	101400	2	1297.06	2593.11	0	-0.05	85.82	19064	19064	MS2	12/220	12	220	Neuro2A	CE
High	B	2	VPASPTLSsAAEsPEGASLYDEVR	13823	Unambiguous	Transcription factor SOX-11 OS=Mus musculus GN=Sox11 PE=1 SV=1 - [SOX11_MOUSE]	1	1	Q7M6Y2	S9(Phospho); S13(Phospho)	HCD	0.0588	0	1	1	10.1 %	S(4): 2.6; T(6): 13.9; S(8): 75.7; S(9): 22.3; S(13): 85.5; S(18): 0.0; Y(20): 0.0	84	1.4e-05	30	39	32	68	1768	0	24	200	110200	3	865.042	2593.11	0	0.54	87.11	20070	20070	MS2	9/220	9	220	HEK293T	CE
High	B	2	VPASPtLSSAAEsPEGASLYDEVR	13823	Unambiguous	Transcription factor SOX-11 OS=Mus musculus GN=Sox11 PE=1 SV=1 - [SOX11_MOUSE]	1	1	Q7M6Y2	T6(Phospho); S13(Phospho)	HCD	0.0588	0	1	3	10.1 %	S(4): 2.6; T(6): 13.9; S(8): 75.7; S(9): 22.3; S(13): 85.5; S(18): 0.0; Y(20): 0.0	84	1.4e-05	30	39	32	68	1768	0	24	200	110200	3	865.042	2593.11	0	0.54	87.11	20070	20070	MS2	9/220	9	220	HEK293T	CE
High	B	2	VPASPTLssAAESPEGASLYDEVR	13823	Unambiguous	Transcription factor SOX-11 OS=Mus musculus GN=Sox11 PE=1 SV=1 - [SOX11_MOUSE]	1	1	Q7M6Y2	S8(Phospho); S9(Phospho)	HCD		0.1471	5	5	10.1 %	S(4): 2.6; T(6): 13.9; S(8): 75.7; S(9): 22.3; S(13): 85.5; S(18): 0.0; Y(20): 0.0	84	0.00015	30	39	32	58	1768	0	24	200	110200	3	865.042	2593.11	0	0.54	87.11	20070	20070	MS2	8/220	8	220	HEK293T	CE
High	C	2	VPASPTLssAAESPEGASLYDEVR	13823	Unconsidered	Transcription factor SOX-11 OS=Mus musculus GN=Sox11 PE=1 SV=1 - [SOX11_MOUSE]	1	1	Q7M6Y2	S8(Phospho); S9(Phospho)	HCD		0.2778	5	7	0.1 %	S(4): 4.1; T(6): 74.7; S(8): 17.4; S(9): 4.4; S(13): 99.4; S(18): 0.0; Y(20): 0.0	84	0.00045	22	38	31	52	1404	0	3	200	627300	3	865.042	2593.11	0	0.11	85.63	19676	19676	MS2	10/220	10	220	Neuro2A	NE
High	C	2	VPAsPTLsSAAESPEGASLYDEVR	13823	Unambiguous	Transcription factor SOX-11 OS=Mus musculus GN=Sox11 PE=1 SV=1 - [SOX11_MOUSE]	1	1	Q7M6Y2	S4(Phospho); S8(Phospho)	HCD	0.0357	0	1	4	8.8 %	S(4): 20.1; T(6): 79.1; S(8): 44.7; S(9): 11.5; S(13): 44.7; S(18): 0.0; Y(20): 0.0	84	0.00016	30	38	31	56	1416	0	0	200	141500	3	865.042	2593.11	0	-0.31	86.35	19865	19865	MS2	8/220	8	220	Neuro2A	NE
High	C	2	VPASPtLSsAAESPEGASLYDEVR	13823	Unambiguous	Transcription factor SOX-11 OS=Mus musculus GN=Sox11 PE=1 SV=1 - [SOX11_MOUSE]	1	1	Q7M6Y2	T6(Phospho); S9(Phospho)	HCD	0.0357	0	1	1	8.8 %	S(4): 20.1; T(6): 79.1; S(8): 44.7; S(9): 11.5; S(13): 44.7; S(18): 0.0; Y(20): 0.0	84	0.00016	30	38	31	56	1416	0	0	200	141500	3	865.042	2593.11	0	-0.31	86.35	19865	19865	MS2	8/220	8	220	Neuro2A	NE
High	C	2	VPAsPTLSSAAEsPEGASLYDEVR	13823	Unambiguous	Transcription factor SOX-11 OS=Mus musculus GN=Sox11 PE=1 SV=1 - [SOX11_MOUSE]	1	1	Q7M6Y2	S4(Phospho); S13(Phospho)	HCD		0.0893	10	10	8.8 %	S(4): 20.1; T(6): 79.1; S(8): 44.7; S(9): 11.5; S(13): 44.7; S(18): 0.0; Y(20): 0.0	84	0.0005	30	38	31	51	1416	0	0	200	141500	3	865.042	2593.11	0	-0.31	86.35	19865	19865	MS2	10/220	10	220	Neuro2A	NE
High	C	2	VPASPtLSsAAESPEGASLYDEVR	13823	Unconsidered	Transcription factor SOX-11 OS=Mus musculus GN=Sox11 PE=1 SV=1 - [SOX11_MOUSE]	1	1	Q7M6Y2	T6(Phospho); S9(Phospho)	HCD		0.2973	5	5	0.4 %	S(4): 97.3; T(6): 5.0; S(8): 2.3; S(9): 13.4; S(13): 82.0; S(18): 0.0; Y(20): 0.0	83	0.00042	24	38	31	52	1430	0	0	200	52230	2	1297.06	2593.11	0	-1.74	86.15	19813	19813	MS2	10/220	10	220	Neuro2A	NE
High	C	2	VPASPtLsSAAESPEGASLYDEVR	13823	Unconsidered	Transcription factor SOX-11 OS=Mus musculus GN=Sox11 PE=1 SV=1 - [SOX11_MOUSE]	1	1	Q7M6Y2	T6(Phospho); S8(Phospho)	HCD		0.3151	7	7	0.0 %	S(4): 2.6; T(6): 47.4; S(8): 47.4; S(9): 2.9; S(13): 99.6; S(18): 0.0; Y(20): 0.0	81	0.00078	22	38	31	50	1408	0	2	200	301500	3	865.042	2593.11	0	0.04	85.98	19768	19768	MS2	9/220	9	220	Neuro2A	NE
High	D	2	VPASPtLsSAAESPEGASLYDEVR	13823	Unconsidered	Transcription factor SOX-11 OS=Mus musculus GN=Sox11 PE=1 SV=1 - [SOX11_MOUSE]	1	1	Q7M6Y2	T6(Phospho); S8(Phospho)	HCD		0.2388	5	7	0.2 %	S(4): 15.0; T(6): 66.5; S(8): 15.2; S(9): 3.8; S(13): 99.4; S(18): 0.0; Y(20): 0.0	81	0.00062	23	38	31	51	1408	0	3	200	362100	3	865.042	2593.11	0	0.04	85.7	19033	19033	MS2	9/220	9	220	Neuro2A	CE
High	D	2	VPASPtLSsAAESPEGASLYDEVR	13823	Unconsidered	Transcription factor SOX-11 OS=Mus musculus GN=Sox11 PE=1 SV=1 - [SOX11_MOUSE]	1	1	Q7M6Y2	T6(Phospho); S9(Phospho)	HCD		0.2388	5	6	0.2 %	S(4): 15.0; T(6): 66.5; S(8): 15.2; S(9): 3.8; S(13): 99.4; S(18): 0.0; Y(20): 0.0	81	0.00062	23	38	31	51	1408	0	3	200	362100	3	865.042	2593.11	0	0.04	85.7	19033	19033	MS2	9/220	9	220	Neuro2A	CE
High	B	2	VPAsPTLSsAAESPEGASLYDEVR	13823	Unconsidered	Transcription factor SOX-11 OS=Mus musculus GN=Sox11 PE=1 SV=1 - [SOX11_MOUSE]	1	1	Q7M6Y2	S4(Phospho); S9(Phospho)	HCD		0.2597	5	7	0.0 %	S(4): 0.8; T(6): 98.3; S(8): 0.8; S(9): 0.2; S(13): 100.0; S(18): 0.0; Y(20): 0.0	81	0.00019	32	39	32	57	1754	0	11	200	177700	3	865.042	2593.11	0	0.25	86.71	19969	19969	MS2	8/220	8	220	HEK293T	CE
High	B	2	VPASPTLssAAESPEGASLYDEVR	13823	Unconsidered	Transcription factor SOX-11 OS=Mus musculus GN=Sox11 PE=1 SV=1 - [SOX11_MOUSE]	1	1	Q7M6Y2	S8(Phospho); S9(Phospho)	HCD		0.2727	9	9	0.0 %	S(4): 0.8; T(6): 98.3; S(8): 0.8; S(9): 0.2; S(13): 100.0; S(18): 0.0; Y(20): 0.0	81	0.0002	32	39	32	56	1754	0	11	200	177700	3	865.042	2593.11	0	0.25	86.71	19969	19969	MS2	8/220	8	220	HEK293T	CE
High	C	2	VPAsPTLsSAAESPEGASLYDEVR	13823	Unconsidered	Transcription factor SOX-11 OS=Mus musculus GN=Sox11 PE=1 SV=1 - [SOX11_MOUSE]	1	1	Q7M6Y2	S4(Phospho); S8(Phospho)	HCD		0.3293	8	8	0.0 %	S(4): 86.4; T(6): 13.6; S(8): 0.0; S(9): 0.1; S(13): 99.9; S(18): 0.0; Y(20): 0.0	81	0.00023	23	38	31	55	1451	0	0	200	70100	2	1297.06	2593.11	0	0.8	85.42	19625	19625	MS2	9/220	9	220	Neuro2A	NE
High	D	2	VPASPTLSsAAEsPEGASLYDEVR	13823	Unambiguous	Transcription factor SOX-11 OS=Mus musculus GN=Sox11 PE=1 SV=1 - [SOX11_MOUSE]	1	1	Q7M6Y2	S9(Phospho); S13(Phospho)	HCD	0.3708	0	1	1	4.0 %	S(4): 16.0; T(6): 64.4; S(8): 17.0; S(9): 4.5; S(13): 98.0; S(18): 0.1; Y(20): 0.0	80	9.7e-08	31	38	31	89	1414	0	1	200	243700	3	865.041	2593.11	0	-0.38	86.04	19124	19124	MS2	11/220	11	220	Neuro2A	CE
High	B	2	VPASPTLsSAAEsPEGASLYDEVR	13823	Unambiguous	Transcription factor SOX-11 OS=Mus musculus GN=Sox11 PE=1 SV=1 - [SOX11_MOUSE]	1	1	Q7M6Y2	S8(Phospho); S13(Phospho)	HCD	0.1493	0	1	2	63.7 %	S(4): 3.8; T(6): 15.6; S(8): 67.8; S(9): 18.1; S(13): 94.7; S(18): 0.0; Y(20): 0.0	79	1.8e-05	31	39	32	67	1806	0	0	200	92780	3	865.044	2593.12	0	2.66	85.99	19781	19781	MS2	9/220	9	220	HEK293T	CE
High	D	2	VPASPtLsSAAESPEGASLYDEVR	13823	Unconsidered	Transcription factor SOX-11 OS=Mus musculus GN=Sox11 PE=1 SV=1 - [SOX11_MOUSE]	1	1	Q7M6Y2	T6(Phospho); S8(Phospho)	HCD		0.4605	10	10	0.0 %	S(4): 97.6; T(6): 2.4; S(8): 0.0; S(9): 0.0; S(13): 99.9; S(18): 0.1; Y(20): 0.0	78	0.0051	30	38	31	41	1398	0	0	200	101400	2	1297.06	2593.11	0	-0.05	85.82	19064	19064	MS2	7/220	7	220	Neuro2A	CE
High	C	2	VPAsPTLSsAAESPEGASLYDEVR	13823	Unconsidered	Transcription factor SOX-11 OS=Mus musculus GN=Sox11 PE=1 SV=1 - [SOX11_MOUSE]	1	1	Q7M6Y2	S4(Phospho); S9(Phospho)	HCD		0.375	8	8	0.0 %	S(4): 4.1; T(6): 74.7; S(8): 17.4; S(9): 4.4; S(13): 99.4; S(18): 0.0; Y(20): 0.0	78	0.0021	22	38	31	45	1404	0	3	200	627300	3	865.042	2593.11	0	0.11	85.63	19676	19676	MS2	10/220	10	220	Neuro2A	NE
High	C	2	VPAsPtLSSAAESPEGASLYDEVR	13823	Unconsidered	Transcription factor SOX-11 OS=Mus musculus GN=Sox11 PE=1 SV=1 - [SOX11_MOUSE]	1	1	Q7M6Y2	S4(Phospho); T6(Phospho)	HCD		0.4167	9	10	0.0 %	S(4): 4.1; T(6): 74.7; S(8): 17.4; S(9): 4.4; S(13): 99.4; S(18): 0.0; Y(20): 0.0	78	0.004	22	38	31	42	1404	0	3	200	627300	3	865.042	2593.11	0	0.11	85.63	19676	19676	MS2	7/220	7	220	Neuro2A	NE
High	C	2	VPAsPTLsSAAESPEGASLYDEVR	13823	Unconsidered	Transcription factor SOX-11 OS=Mus musculus GN=Sox11 PE=1 SV=1 - [SOX11_MOUSE]	1	1	Q7M6Y2	S4(Phospho); S8(Phospho)	HCD		0.4167	9	9	0.0 %	S(4): 4.1; T(6): 74.7; S(8): 17.4; S(9): 4.4; S(13): 99.4; S(18): 0.0; Y(20): 0.0	78	0.004	22	38	31	42	1404	0	3	200	627300	3	865.042	2593.11	0	0.11	85.63	19676	19676	MS2	7/220	7	220	Neuro2A	NE
High	B	2	VPASPTLsSAAEsPEGASLYDEVR	13823	Unconsidered	Transcription factor SOX-11 OS=Mus musculus GN=Sox11 PE=1 SV=1 - [SOX11_MOUSE]	1	1	Q7M6Y2	S8(Phospho); S13(Phospho)	HCD		0.3596	3	4	0.1 %	S(4): 84.9; T(6): 15.1; S(8): 0.7; S(9): 0.7; S(13): 98.6; S(18): 0.0; Y(20): 0.0	78	0.00019	25	39	32	57	1816	0	0	200	44700	2	1297.06	2593.12	0	3.34	86.73	19975	19975	MS2	11/220	11	220	HEK293T	CE
High	B	2	VPASPtLsSAAESPEGASLYDEVR	13823	Unconsidered	Transcription factor SOX-11 OS=Mus musculus GN=Sox11 PE=1 SV=1 - [SOX11_MOUSE]	1	1	Q7M6Y2	T6(Phospho); S8(Phospho)	HCD		0.427	7	8	0.1 %	S(4): 84.9; T(6): 15.1; S(8): 0.7; S(9): 0.7; S(13): 98.6; S(18): 0.0; Y(20): 0.0	78	0.00076	25	39	32	51	1816	0	0	200	44700	2	1297.06	2593.12	0	3.34	86.73	19975	19975	MS2	10/220	10	220	HEK293T	CE
High	B	2	VPASPtLSsAAESPEGASLYDEVR	13823	Unconsidered	Transcription factor SOX-11 OS=Mus musculus GN=Sox11 PE=1 SV=1 - [SOX11_MOUSE]	1	1	Q7M6Y2	T6(Phospho); S9(Phospho)	HCD		0.427	7	7	0.1 %	S(4): 84.9; T(6): 15.1; S(8): 0.7; S(9): 0.7; S(13): 98.6; S(18): 0.0; Y(20): 0.0	78	0.00076	25	39	32	51	1816	0	0	200	44700	2	1297.06	2593.12	0	3.34	86.73	19975	19975	MS2	10/220	10	220	HEK293T	CE
High	B	2	VPAsPtLSSAAESPEGASLYDEVR	13823	Unconsidered	Transcription factor SOX-11 OS=Mus musculus GN=Sox11 PE=1 SV=1 - [SOX11_MOUSE]	1	1	Q7M6Y2	S4(Phospho); T6(Phospho)	HCD		0.5169	9	9	0.1 %	S(4): 84.9; T(6): 15.1; S(8): 0.7; S(9): 0.7; S(13): 98.6; S(18): 0.0; Y(20): 0.0	78	0.0046	25	39	32	43	1816	0	0	200	44700	2	1297.06	2593.12	0	3.34	86.73	19975	19975	MS2	9/220	9	220	HEK293T	CE
High	C	2	VPAsPTLSsAAESPEGASLYDEVR	13823	Unambiguous	Transcription factor SOX-11 OS=Mus musculus GN=Sox11 PE=1 SV=1 - [SOX11_MOUSE]	1	1	Q7M6Y2	S4(Phospho); S9(Phospho)	HCD	0.0357	0	1	3	2.3 %	S(4): 20.1; T(6): 79.1; S(8): 44.7; S(9): 11.5; S(13): 44.7; S(18): 0.0; Y(20): 0.0	78	0.00016	30	38	31	56	1416	0	0	200	141500	3	865.042	2593.11	0	-0.31	86.35	19865	19865	MS2	8/220	8	220	Neuro2A	NE
High	B	2	VPAsPTLSSAAEsPEGASLYDEVR	13823	Unambiguous	Transcription factor SOX-11 OS=Mus musculus GN=Sox11 PE=1 SV=1 - [SOX11_MOUSE]	1	1	Q7M6Y2	S4(Phospho); S13(Phospho)	HCD		0.0588	4	4	1.7 %	S(4): 2.6; T(6): 13.9; S(8): 75.7; S(9): 22.3; S(13): 85.5; S(18): 0.0; Y(20): 0.0	76	3.2e-05	30	39	32	64	1768	0	24	200	110200	3	865.042	2593.11	0	0.54	87.11	20070	20070	MS2	11/220	11	220	HEK293T	CE
High	B	2	VPASPtLsSAAESPEGASLYDEVR	13823	Unambiguous	Transcription factor SOX-11 OS=Mus musculus GN=Sox11 PE=1 SV=1 - [SOX11_MOUSE]	1	1	Q7M6Y2	T6(Phospho); S8(Phospho)	HCD		0.1471	5	7	1.7 %	S(4): 2.6; T(6): 13.9; S(8): 75.7; S(9): 22.3; S(13): 85.5; S(18): 0.0; Y(20): 0.0	76	0.00015	30	39	32	58	1768	0	24	200	110200	3	865.042	2593.11	0	0.54	87.11	20070	20070	MS2	8/220	8	220	HEK293T	CE
High	B	2	VPASPtLSsAAESPEGASLYDEVR	13823	Unambiguous	Transcription factor SOX-11 OS=Mus musculus GN=Sox11 PE=1 SV=1 - [SOX11_MOUSE]	1	1	Q7M6Y2	T6(Phospho); S9(Phospho)	HCD		0.1471	5	6	1.7 %	S(4): 2.6; T(6): 13.9; S(8): 75.7; S(9): 22.3; S(13): 85.5; S(18): 0.0; Y(20): 0.0	76	0.00015	30	39	32	58	1768	0	24	200	110200	3	865.042	2593.11	0	0.54	87.11	20070	20070	MS2	8/220	8	220	HEK293T	CE
High	C	2	VPASPtLsSAAESPEGASLYDEVR	13823	Unconsidered	Transcription factor SOX-11 OS=Mus musculus GN=Sox11 PE=1 SV=1 - [SOX11_MOUSE]	1	1	Q7M6Y2	T6(Phospho); S8(Phospho)	HCD		0.3649	7	7	0.1 %	S(4): 97.3; T(6): 5.0; S(8): 2.3; S(9): 13.4; S(13): 82.0; S(18): 0.0; Y(20): 0.0	76	0.0015	24	38	31	47	1430	0	0	200	52230	2	1297.06	2593.11	0	-1.74	86.15	19813	19813	MS2	9/220	9	220	Neuro2A	NE
High	C	2	VPAsPTLSsAAESPEGASLYDEVR	13823	Unconsidered	Transcription factor SOX-11 OS=Mus musculus GN=Sox11 PE=1 SV=1 - [SOX11_MOUSE]	1	1	Q7M6Y2	S4(Phospho); S9(Phospho)	HCD		0.3562	8	8	0.0 %	S(4): 2.6; T(6): 47.4; S(8): 47.4; S(9): 2.9; S(13): 99.6; S(18): 0.0; Y(20): 0.0	76	0.0013	22	38	31	47	1408	0	2	200	301500	3	865.042	2593.11	0	0.04	85.98	19768	19768	MS2	9/220	9	220	Neuro2A	NE
High	D	2	VPASPTLssAAESPEGASLYDEVR	13823	Unconsidered	Transcription factor SOX-11 OS=Mus musculus GN=Sox11 PE=1 SV=1 - [SOX11_MOUSE]	1	1	Q7M6Y2	S8(Phospho); S9(Phospho)	HCD		0.2388	5	5	0.1 %	S(4): 15.0; T(6): 66.5; S(8): 15.2; S(9): 3.8; S(13): 99.4; S(18): 0.0; Y(20): 0.0	75	0.00062	23	38	31	51	1408	0	3	200	362100	3	865.042	2593.11	0	0.04	85.7	19033	19033	MS2	9/220	9	220	Neuro2A	CE
High	D	2	VPAsPTLsSAAESPEGASLYDEVR	13823	Unconsidered	Transcription factor SOX-11 OS=Mus musculus GN=Sox11 PE=1 SV=1 - [SOX11_MOUSE]	1	1	Q7M6Y2	S4(Phospho); S8(Phospho)	HCD		0.2687	8	8	0.1 %	S(4): 15.0; T(6): 66.5; S(8): 15.2; S(9): 3.8; S(13): 99.4; S(18): 0.0; Y(20): 0.0	75	0.00087	23	38	31	49	1408	0	3	200	362100	3	865.042	2593.11	0	0.04	85.7	19033	19033	MS2	10/220	10	220	Neuro2A	CE
High	D	2	VPAsPTLSsAAESPEGASLYDEVR	13823	Unconsidered	Transcription factor SOX-11 OS=Mus musculus GN=Sox11 PE=1 SV=1 - [SOX11_MOUSE]	1	1	Q7M6Y2	S4(Phospho); S9(Phospho)	HCD		0.2836	9	9	0.1 %	S(4): 15.0; T(6): 66.5; S(8): 15.2; S(9): 3.8; S(13): 99.4; S(18): 0.0; Y(20): 0.0	75	0.0011	23	38	31	48	1408	0	3	200	362100	3	865.042	2593.11	0	0.04	85.7	19033	19033	MS2	9/220	9	220	Neuro2A	CE
High	B	2	VPAsPTLsSAAESPEGASLYDEVR	13823	Unconsidered	Transcription factor SOX-11 OS=Mus musculus GN=Sox11 PE=1 SV=1 - [SOX11_MOUSE]	1	1	Q7M6Y2	S4(Phospho); S8(Phospho)	HCD		0.2597	5	8	0.0 %	S(4): 0.8; T(6): 98.3; S(8): 0.8; S(9): 0.2; S(13): 100.0; S(18): 0.0; Y(20): 0.0	75	0.00019	32	39	32	57	1754	0	11	200	177700	3	865.042	2593.11	0	0.25	86.71	19969	19969	MS2	8/220	8	220	HEK293T	CE
High	C	2	VPASPTLSsAAEsPEGASLYDEVR	13823	Unconsidered	Transcription factor SOX-11 OS=Mus musculus GN=Sox11 PE=1 SV=1 - [SOX11_MOUSE]	1	1	Q7M6Y2	S9(Phospho); S13(Phospho)	HCD		0.2683	5	6	0.0 %	S(4): 86.4; T(6): 13.6; S(8): 0.0; S(9): 0.1; S(13): 99.9; S(18): 0.0; Y(20): 0.0	74	7.3e-05	23	38	31	60	1451	0	0	200	70100	2	1297.06	2593.11	0	0.8	85.42	19625	19625	MS2	9/220	9	220	Neuro2A	NE
High	C	2	VPASPtLsSAAESPEGASLYDEVR	13823	Unconsidered	Transcription factor SOX-11 OS=Mus musculus GN=Sox11 PE=1 SV=1 - [SOX11_MOUSE]	1	1	Q7M6Y2	T6(Phospho); S8(Phospho)	HCD		0.2927	7	7	0.0 %	S(4): 86.4; T(6): 13.6; S(8): 0.0; S(9): 0.1; S(13): 99.9; S(18): 0.0; Y(20): 0.0	74	0.00012	23	38	31	58	1451	0	0	200	70100	2	1297.06	2593.11	0	0.8	85.42	19625	19625	MS2	8/220	8	220	Neuro2A	NE
High	D	2	VPASPtLsSAAESPEGASLYDEVR	13823	Unconsidered	Transcription factor SOX-11 OS=Mus musculus GN=Sox11 PE=1 SV=1 - [SOX11_MOUSE]	1	1	Q7M6Y2	T6(Phospho); S8(Phospho)	HCD		0.3708	5	7	1.1 %	S(4): 16.0; T(6): 64.4; S(8): 17.0; S(9): 4.5; S(13): 98.0; S(18): 0.1; Y(20): 0.0	74	0.00017	31	38	31	56	1414	0	1	200	243700	3	865.041	2593.11	0	-0.38	86.04	19124	19124	MS2	8/220	8	220	Neuro2A	CE
High	D	2	VPAsPTLSsAAESPEGASLYDEVR	13823	Unconsidered	Transcription factor SOX-11 OS=Mus musculus GN=Sox11 PE=1 SV=1 - [SOX11_MOUSE]	1	1	Q7M6Y2	S4(Phospho); S9(Phospho)	HCD		0.3429	5	5	3.9 %	S(4): 99.1; T(6): 1.0; S(8): 0.9; S(9): 3.9; S(13): 94.1; S(18): 0.9; Y(20): 0.2	72	0.0018	24	38	31	46	1430	0	0	200	46080	2	1297.06	2593.11	0	-1.74	86.19	19164	19164	MS2	9/220	9	220	Neuro2A	CE
High	C	2	VPASPtLsSAAESPEGASLYDEVR	13823	Unambiguous	Transcription factor SOX-11 OS=Mus musculus GN=Sox11 PE=1 SV=1 - [SOX11_MOUSE]	1	1	Q7M6Y2	T6(Phospho); S8(Phospho)	HCD	0.0417	0	1	1	29.6 %	S(4): 6.5; T(6): 63.3; S(8): 63.3; S(9): 61.8; S(13): 5.0; S(18): 0.0; Y(20): 0.0	72	0.0012	31	38	31	48	1412	0	5	200	101600	3	865.042	2593.11	0	-0.17	86.69	19954	19954	MS2	10/220	10	220	Neuro2A	NE
High	C	2	VPASPtLSsAAESPEGASLYDEVR	13823	Unambiguous	Transcription factor SOX-11 OS=Mus musculus GN=Sox11 PE=1 SV=1 - [SOX11_MOUSE]	1	1	Q7M6Y2	T6(Phospho); S9(Phospho)	HCD	0.0417	0	1	2	29.6 %	S(4): 6.5; T(6): 63.3; S(8): 63.3; S(9): 61.8; S(13): 5.0; S(18): 0.0; Y(20): 0.0	72	0.0012	31	38	31	48	1412	0	5	200	101600	3	865.042	2593.11	0	-0.17	86.69	19954	19954	MS2	9/220	9	220	Neuro2A	NE
High	C	2	VPASPTLssAAESPEGASLYDEVR	13823	Unambiguous	Transcription factor SOX-11 OS=Mus musculus GN=Sox11 PE=1 SV=1 - [SOX11_MOUSE]	1	1	Q7M6Y2	S8(Phospho); S9(Phospho)	HCD	0.0417	0	1	3	29.6 %	S(4): 6.5; T(6): 63.3; S(8): 63.3; S(9): 61.8; S(13): 5.0; S(18): 0.0; Y(20): 0.0	72	0.0013	31	38	31	48	1412	0	5	200	101600	3	865.042	2593.11	0	-0.17	86.69	19954	19954	MS2	9/220	9	220	Neuro2A	NE
High	C	2	VPASPTLsSAAEsPEGASLYDEVR	13823	Unambiguous	Transcription factor SOX-11 OS=Mus musculus GN=Sox11 PE=1 SV=1 - [SOX11_MOUSE]	1	1	Q7M6Y2	S8(Phospho); S13(Phospho)	HCD		0.0357	7	9	0.6 %	S(4): 20.1; T(6): 79.1; S(8): 44.7; S(9): 11.5; S(13): 44.7; S(18): 0.0; Y(20): 0.0	72	0.00028	30	38	31	54	1416	0	0	200	141500	3	865.042	2593.11	0	-0.31	86.35	19865	19865	MS2	10/220	10	220	Neuro2A	NE
High	B	2	VPASPTLSsAAEsPEGASLYDEVR	13823	Unambiguous	Transcription factor SOX-11 OS=Mus musculus GN=Sox11 PE=1 SV=1 - [SOX11_MOUSE]	1	1	Q7M6Y2	S9(Phospho); S13(Phospho)	HCD	0.1493	0	1	1	13.9 %	S(4): 3.8; T(6): 15.6; S(8): 67.8; S(9): 18.1; S(13): 94.7; S(18): 0.0; Y(20): 0.0	72	1.8e-05	31	39	32	67	1806	0	0	200	92780	3	865.044	2593.12	0	2.66	85.99	19781	19781	MS2	9/220	9	220	HEK293T	CE
High	B	2	VPASPtLSSAAEsPEGASLYDEVR	13823	Unambiguous	Transcription factor SOX-11 OS=Mus musculus GN=Sox11 PE=1 SV=1 - [SOX11_MOUSE]	1	1	Q7M6Y2	T6(Phospho); S13(Phospho)	HCD	0.1493	0	1	3	13.9 %	S(4): 3.8; T(6): 15.6; S(8): 67.8; S(9): 18.1; S(13): 94.7; S(18): 0.0; Y(20): 0.0	72	1.8e-05	31	39	32	67	1806	0	0	200	92780	3	865.044	2593.12	0	2.66	85.99	19781	19781	MS2	9/220	9	220	HEK293T	CE
High	D	2	VPASPTLsSAAEsPEGASLYDEVR	13823	Unambiguous	Transcription factor SOX-11 OS=Mus musculus GN=Sox11 PE=1 SV=1 - [SOX11_MOUSE]	1	1	Q7M6Y2	S8(Phospho); S13(Phospho)	HCD	0.0667	0	1	2	70.1 %	S(4): 2.0; T(6): 6.4; S(8): 76.2; S(9): 22.3; S(13): 93.1; S(18): 0.1; Y(20): 0.0	72	0.0022	31	38	31	45	1420	0	6	200	120000	3	865.042	2593.11	0	0.4	86.39	19217	19217	MS2	11/220	11	220	Neuro2A	CE
High	B	2	VPASPTLSsAAEsPEGASLYDEVR	13823	Unconsidered	Transcription factor SOX-11 OS=Mus musculus GN=Sox11 PE=1 SV=1 - [SOX11_MOUSE]	1	1	Q7M6Y2	S9(Phospho); S13(Phospho)	HCD		0.3596	3	3	0.0 %	S(4): 84.9; T(6): 15.1; S(8): 0.7; S(9): 0.7; S(13): 98.6; S(18): 0.0; Y(20): 0.0	71	0.00019	25	39	32	57	1816	0	0	200	44700	2	1297.06	2593.12	0	3.34	86.73	19975	19975	MS2	11/220	11	220	HEK293T	CE
High	B	2	VPAsPTLSSAAESPEGAsLYDEVR	13823	Unconsidered	Transcription factor SOX-11 OS=Mus musculus GN=Sox11 PE=1 SV=1 - [SOX11_MOUSE]	1	1	Q7M6Y2	S4(Phospho); S18(Phospho)	HCD		0.5169	9	10	0.0 %	S(4): 84.9; T(6): 15.1; S(8): 0.7; S(9): 0.7; S(13): 98.6; S(18): 0.0; Y(20): 0.0	71	0.0047	25	39	32	43	1816	0	0	200	44700	2	1297.06	2593.12	0	3.34	86.73	19975	19975	MS2	13/220	13	220	HEK293T	CE
High	C	2	VPAsPtLSSAAESPEGASLYDEVR	13823	Unconsidered	Transcription factor SOX-11 OS=Mus musculus GN=Sox11 PE=1 SV=1 - [SOX11_MOUSE]	1	1	Q7M6Y2	S4(Phospho); T6(Phospho)	HCD		0.3836	9	10	0.0 %	S(4): 2.6; T(6): 47.4; S(8): 47.4; S(9): 2.9; S(13): 99.6; S(18): 0.0; Y(20): 0.0	70	0.0021	22	38	31	45	1408	0	2	200	301500	3	865.042	2593.11	0	0.04	85.98	19768	19768	MS2	9/220	9	220	Neuro2A	NE
High	C	2	VPAsPTLsSAAESPEGASLYDEVR	13823	Unconsidered	Transcription factor SOX-11 OS=Mus musculus GN=Sox11 PE=1 SV=1 - [SOX11_MOUSE]	1	1	Q7M6Y2	S4(Phospho); S8(Phospho)	HCD		0.3836	9	9	0.0 %	S(4): 2.6; T(6): 47.4; S(8): 47.4; S(9): 2.9; S(13): 99.6; S(18): 0.0; Y(20): 0.0	70	0.0021	22	38	31	45	1408	0	2	200	301500	3	865.042	2593.11	0	0.04	85.98	19768	19768	MS2	9/220	9	220	Neuro2A	NE
High	D	2	VPAsPtLSSAAESPEGASLYDEVR	13823	Unconsidered	Transcription factor SOX-11 OS=Mus musculus GN=Sox11 PE=1 SV=1 - [SOX11_MOUSE]	1	1	Q7M6Y2	S4(Phospho); T6(Phospho)	HCD		0.2836	9	10	0.0 %	S(4): 15.0; T(6): 66.5; S(8): 15.2; S(9): 3.8; S(13): 99.4; S(18): 0.0; Y(20): 0.0	70	0.0011	23	38	31	48	1408	0	3	200	362100	3	865.042	2593.11	0	0.04	85.7	19033	19033	MS2	9/220	9	220	Neuro2A	CE
High	C	2	VPASPTLsSAAEsPEGASLYDEVR	13823	Unconsidered	Transcription factor SOX-11 OS=Mus musculus GN=Sox11 PE=1 SV=1 - [SOX11_MOUSE]	1	1	Q7M6Y2	S8(Phospho); S13(Phospho)	HCD		0.2838	4	4	0.0 %	S(4): 97.3; T(6): 5.0; S(8): 2.3; S(9): 13.4; S(13): 82.0; S(18): 0.0; Y(20): 0.0	69	0.00039	24	38	31	53	1430	0	0	200	52230	2	1297.06	2593.11	0	-1.74	86.15	19813	19813	MS2	11/220	11	220	Neuro2A	NE
High	B	2	VPAsPTLsSAAESPEGASLYDEVR	13823	Unconsidered	Transcription factor SOX-11 OS=Mus musculus GN=Sox11 PE=1 SV=1 - [SOX11_MOUSE]	1	1	Q7M6Y2	S4(Phospho); S8(Phospho)	HCD		0.2059	8	9	0.3 %	S(4): 2.6; T(6): 13.9; S(8): 75.7; S(9): 22.3; S(13): 85.5; S(18): 0.0; Y(20): 0.0	69	0.00038	30	39	32	54	1768	0	24	200	110200	3	865.042	2593.11	0	0.54	87.11	20070	20070	MS2	8/220	8	220	HEK293T	CE
High	B	2	VPAsPTLSsAAESPEGASLYDEVR	13823	Unconsidered	Transcription factor SOX-11 OS=Mus musculus GN=Sox11 PE=1 SV=1 - [SOX11_MOUSE]	1	1	Q7M6Y2	S4(Phospho); S9(Phospho)	HCD		0.2059	8	8	0.3 %	S(4): 2.6; T(6): 13.9; S(8): 75.7; S(9): 22.3; S(13): 85.5; S(18): 0.0; Y(20): 0.0	69	0.00038	30	39	32	54	1768	0	24	200	110200	3	865.042	2593.11	0	0.54	87.11	20070	20070	MS2	8/220	8	220	HEK293T	CE
High	B	2	VPAsPtLSSAAESPEGASLYDEVR	13823	Unconsidered	Transcription factor SOX-11 OS=Mus musculus GN=Sox11 PE=1 SV=1 - [SOX11_MOUSE]	1	1	Q7M6Y2	S4(Phospho); T6(Phospho)	HCD		0.2059	8	10	0.3 %	S(4): 2.6; T(6): 13.9; S(8): 75.7; S(9): 22.3; S(13): 85.5; S(18): 0.0; Y(20): 0.0	69	0.00038	30	39	32	54	1768	0	24	200	110200	3	865.042	2593.11	0	0.54	87.11	20070	20070	MS2	8/220	8	220	HEK293T	CE
High	B	2	VPASPtLsSAAESPEGASLYDEVR	13823	Unconsidered	Transcription factor SOX-11 OS=Mus musculus GN=Sox11 PE=1 SV=1 - [SOX11_MOUSE]	1	1	Q7M6Y2	T6(Phospho); S8(Phospho)	HCD		0.3636	5	7	0.0 %	S(4): 5.3; T(6): 93.1; S(8): 1.3; S(9): 0.3; S(13): 100.0; S(18): 0.0; Y(20): 0.0	69	0.00022	31	39	32	56	1756	0	16	200	370300	3	865.042	2593.11	0	-0.03	86.33	19871	19871	MS2	8/220	8	220	HEK293T	CE
High	D	2	VPAsPTLsSAAESPEGASLYDEVR	13823	Unconsidered	Transcription factor SOX-11 OS=Mus musculus GN=Sox11 PE=1 SV=1 - [SOX11_MOUSE]	1	1	Q7M6Y2	S4(Phospho); S8(Phospho)	HCD		0.3708	5	9	0.3 %	S(4): 16.0; T(6): 64.4; S(8): 17.0; S(9): 4.5; S(13): 98.0; S(18): 0.1; Y(20): 0.0	68	0.00017	31	38	31	56	1414	0	1	200	243700	3	865.041	2593.11	0	-0.38	86.04	19124	19124	MS2	8/220	8	220	Neuro2A	CE
High	D	2	VPASPtLSsAAESPEGASLYDEVR	13823	Unconsidered	Transcription factor SOX-11 OS=Mus musculus GN=Sox11 PE=1 SV=1 - [SOX11_MOUSE]	1	1	Q7M6Y2	T6(Phospho); S9(Phospho)	HCD		0.3708	5	6	0.3 %	S(4): 16.0; T(6): 64.4; S(8): 17.0; S(9): 4.5; S(13): 98.0; S(18): 0.1; Y(20): 0.0	68	0.00017	31	38	31	56	1414	0	1	200	243700	3	865.041	2593.11	0	-0.38	86.04	19124	19124	MS2	8/220	8	220	Neuro2A	CE
High	C	2	VPASPTLssAAESPEGASLYDEVR	13823	Unambiguous	Transcription factor SOX-11 OS=Mus musculus GN=Sox11 PE=1 SV=1 - [SOX11_MOUSE]	1	1	Q7M6Y2	S8(Phospho); S9(Phospho)	HCD	0.0357	0	1	6	0.2 %	S(4): 20.1; T(6): 79.1; S(8): 44.7; S(9): 11.5; S(13): 44.7; S(18): 0.0; Y(20): 0.0	67	0.00017	30	38	31	56	1416	0	0	200	141500	3	865.042	2593.11	0	-0.31	86.35	19865	19865	MS2	8/220	8	220	Neuro2A	NE
High	C	2	VPAsPtLSSAAESPEGASLYDEVR	13823	Unambiguous	Transcription factor SOX-11 OS=Mus musculus GN=Sox11 PE=1 SV=1 - [SOX11_MOUSE]	1	1	Q7M6Y2	S4(Phospho); T6(Phospho)	HCD	0.0357	0	1	5	0.2 %	S(4): 20.1; T(6): 79.1; S(8): 44.7; S(9): 11.5; S(13): 44.7; S(18): 0.0; Y(20): 0.0	67	0.00016	30	38	31	56	1416	0	0	200	141500	3	865.042	2593.11	0	-0.31	86.35	19865	19865	MS2	8/220	8	220	Neuro2A	NE
High	C	2	VPASPTLSsAAEsPEGASLYDEVR	13823	Unambiguous	Transcription factor SOX-11 OS=Mus musculus GN=Sox11 PE=1 SV=1 - [SOX11_MOUSE]	1	1	Q7M6Y2	S9(Phospho); S13(Phospho)	HCD		0.0357	7	8	0.2 %	S(4): 20.1; T(6): 79.1; S(8): 44.7; S(9): 11.5; S(13): 44.7; S(18): 0.0; Y(20): 0.0	67	0.00028	30	38	31	54	1416	0	0	200	141500	3	865.042	2593.11	0	-0.31	86.35	19865	19865	MS2	10/220	10	220	Neuro2A	NE
High	D	2	VPASPTLSsAAEsPEGASLYDEVR	13823	Unambiguous	Transcription factor SOX-11 OS=Mus musculus GN=Sox11 PE=1 SV=1 - [SOX11_MOUSE]	1	1	Q7M6Y2	S9(Phospho); S13(Phospho)	HCD	0.0667	0	1	1	17.3 %	S(4): 2.0; T(6): 6.4; S(8): 76.2; S(9): 22.3; S(13): 93.1; S(18): 0.1; Y(20): 0.0	66	0.0022	31	38	31	45	1420	0	6	200	120000	3	865.042	2593.11	0	0.4	86.39	19217	19217	MS2	11/220	11	220	Neuro2A	CE
High	D	2	VPASPtLSSAAEsPEGASLYDEVR	13823	Unambiguous	Transcription factor SOX-11 OS=Mus musculus GN=Sox11 PE=1 SV=1 - [SOX11_MOUSE]	1	1	Q7M6Y2	T6(Phospho); S13(Phospho)	HCD	0.2286	0	1	2	0.9 %	S(4): 99.1; T(6): 1.0; S(8): 0.9; S(9): 3.9; S(13): 94.1; S(18): 0.9; Y(20): 0.2	66	7.2e-06	24	38	31	70	1430	0	0	200	46080	2	1297.06	2593.11	0	-1.74	86.19	19164	19164	MS2	12/220	12	220	Neuro2A	CE
High	D	2	VPAsPTLsSAAESPEGASLYDEVR	13823	Unconsidered	Transcription factor SOX-11 OS=Mus musculus GN=Sox11 PE=1 SV=1 - [SOX11_MOUSE]	1	1	Q7M6Y2	S4(Phospho); S8(Phospho)	HCD		0.3429	5	6	0.9 %	S(4): 99.1; T(6): 1.0; S(8): 0.9; S(9): 3.9; S(13): 94.1; S(18): 0.9; Y(20): 0.2	66	0.0018	24	38	31	46	1430	0	0	200	46080	2	1297.06	2593.11	0	-1.74	86.19	19164	19164	MS2	9/220	9	220	Neuro2A	CE
Middle	D	2	VPAsPTLSSAAESPEGAsLYDEVR	13823	Unconsidered	Transcription factor SOX-11 OS=Mus musculus GN=Sox11 PE=1 SV=1 - [SOX11_MOUSE]	1	1	Q7M6Y2	S4(Phospho); S18(Phospho)	HCD		0.4857	10	10	0.9 %	S(4): 99.1; T(6): 1.0; S(8): 0.9; S(9): 3.9; S(13): 94.1; S(18): 0.9; Y(20): 0.2	66	0.017	24	38	31	36	1430	0	0	200	46080	2	1297.06	2593.11	0	-1.74	86.19	19164	19164	MS2	8/220	8	220	Neuro2A	CE
High	B	2	VPAsPTLSSAAEsPEGASLYDEVR	13823	Unambiguous	Transcription factor SOX-11 OS=Mus musculus GN=Sox11 PE=1 SV=1 - [SOX11_MOUSE]	1	1	Q7M6Y2	S4(Phospho); S13(Phospho)	HCD	0.1493	0	1	4	3.2 %	S(4): 3.8; T(6): 15.6; S(8): 67.8; S(9): 18.1; S(13): 94.7; S(18): 0.0; Y(20): 0.0	66	1.8e-05	31	39	32	67	1806	0	0	200	92780	3	865.044	2593.12	0	2.66	85.99	19781	19781	MS2	9/220	9	220	HEK293T	CE
High	B	2	VPASPTLssAAESPEGASLYDEVR	13823	Unambiguous	Transcription factor SOX-11 OS=Mus musculus GN=Sox11 PE=1 SV=1 - [SOX11_MOUSE]	1	1	Q7M6Y2	S8(Phospho); S9(Phospho)	HCD		0.1493	5	5	3.2 %	S(4): 3.8; T(6): 15.6; S(8): 67.8; S(9): 18.1; S(13): 94.7; S(18): 0.0; Y(20): 0.0	66	0.00019	31	39	32	57	1806	0	0	200	92780	3	865.044	2593.12	0	2.66	85.99	19781	19781	MS2	8/220	8	220	HEK293T	CE
High	B	2	VPAsPtLSSAAESPEGASLYDEVR	13823	Unconsidered	Transcription factor SOX-11 OS=Mus musculus GN=Sox11 PE=1 SV=1 - [SOX11_MOUSE]	1	1	Q7M6Y2	S4(Phospho); T6(Phospho)	HCD		0.2727	9	10	0.0 %	S(4): 0.8; T(6): 98.3; S(8): 0.8; S(9): 0.2; S(13): 100.0; S(18): 0.0; Y(20): 0.0	64	0.0002	32	39	32	56	1754	0	11	200	177700	3	865.042	2593.11	0	0.25	86.71	19969	19969	MS2	8/220	8	220	HEK293T	CE
High	B	2	VPASPtLSsAAESPEGASLYDEVR	13823	Unconsidered	Transcription factor SOX-11 OS=Mus musculus GN=Sox11 PE=1 SV=1 - [SOX11_MOUSE]	1	1	Q7M6Y2	T6(Phospho); S9(Phospho)	HCD		0.3636	5	6	0.0 %	S(4): 5.3; T(6): 93.1; S(8): 1.3; S(9): 0.3; S(13): 100.0; S(18): 0.0; Y(20): 0.0	63	0.00022	31	39	32	56	1756	0	16	200	370300	3	865.042	2593.11	0	-0.03	86.33	19871	19871	MS2	8/220	8	220	HEK293T	CE
High	D	2	VPAsPTLSsAAESPEGASLYDEVR	13823	Unconsidered	Transcription factor SOX-11 OS=Mus musculus GN=Sox11 PE=1 SV=1 - [SOX11_MOUSE]	1	1	Q7M6Y2	S4(Phospho); S9(Phospho)	HCD		0.3708	5	8	0.1 %	S(4): 16.0; T(6): 64.4; S(8): 17.0; S(9): 4.5; S(13): 98.0; S(18): 0.1; Y(20): 0.0	63	0.00017	31	38	31	56	1414	0	1	200	243700	3	865.041	2593.11	0	-0.38	86.04	19124	19124	MS2	8/220	8	220	Neuro2A	CE
High	D	2	VPASPTLssAAESPEGASLYDEVR	13823	Unconsidered	Transcription factor SOX-11 OS=Mus musculus GN=Sox11 PE=1 SV=1 - [SOX11_MOUSE]	1	1	Q7M6Y2	S8(Phospho); S9(Phospho)	HCD		0.3708	5	5	0.1 %	S(4): 16.0; T(6): 64.4; S(8): 17.0; S(9): 4.5; S(13): 98.0; S(18): 0.1; Y(20): 0.0	63	0.00017	31	38	31	56	1414	0	1	200	243700	3	865.041	2593.11	0	-0.38	86.04	19124	19124	MS2	8/220	8	220	Neuro2A	CE
High	C	2	VPASPTLssAAESPEGASLYDEVR	13823	Unconsidered	Transcription factor SOX-11 OS=Mus musculus GN=Sox11 PE=1 SV=1 - [SOX11_MOUSE]	1	1	Q7M6Y2	S8(Phospho); S9(Phospho)	HCD		0.4459	10	10	0.0 %	S(4): 97.3; T(6): 5.0; S(8): 2.3; S(9): 13.4; S(13): 82.0; S(18): 0.0; Y(20): 0.0	62	0.0052	24	38	31	41	1430	0	0	200	52230	2	1297.06	2593.11	0	-1.74	86.15	19813	19813	MS2	9/220	9	220	Neuro2A	NE
Middle	A	2	VPASPtLSSAAEsPEGASLYDEVR	13823	Unambiguous	Transcription factor SOX-11 OS=Mus musculus GN=Sox11 PE=1 SV=1 - [SOX11_MOUSE]	1	1	Q7M6Y2	T6(Phospho); S13(Phospho)	HCD	0.1538	0	1	3	53.9 %	S(4): 2.8; T(6): 72.9; S(8): 24.5; S(9): 25.1; S(13): 74.7; S(18): 0.0; Y(20): 0.0	61	0.013	32	39	32	39	1787	0	44	200	117700	3	865.041	2593.11	0	-1.02	86.94	21104	21104	MS2	11/220	11	220	HEK293T	NE
High	C	2	VPASPtLSSAAEsPEGASLYDEVR	13823	Unambiguous	Transcription factor SOX-11 OS=Mus musculus GN=Sox11 PE=1 SV=1 - [SOX11_MOUSE]	1	1	Q7M6Y2	T6(Phospho); S13(Phospho)	HCD		0.0417	4	4	2.1 %	S(4): 6.5; T(6): 63.3; S(8): 63.3; S(9): 61.8; S(13): 5.0; S(18): 0.0; Y(20): 0.0	61	0.0018	31	38	31	46	1412	0	5	200	101600	3	865.042	2593.11	0	-0.17	86.69	19954	19954	MS2	10/220	10	220	Neuro2A	NE
High	C	2	VPAsPTLSsAAESPEGASLYDEVR	13823	Unambiguous	Transcription factor SOX-11 OS=Mus musculus GN=Sox11 PE=1 SV=1 - [SOX11_MOUSE]	1	1	Q7M6Y2	S4(Phospho); S9(Phospho)	HCD		0.0625	5	5	2.1 %	S(4): 6.5; T(6): 63.3; S(8): 63.3; S(9): 61.8; S(13): 5.0; S(18): 0.0; Y(20): 0.0	61	0.0021	31	38	31	45	1412	0	5	200	101600	3	865.042	2593.11	0	-0.17	86.69	19954	19954	MS2	9/220	9	220	Neuro2A	NE
High	C	2	VPASPTLsSAAEsPEGASLYDEVR	13823	Unambiguous	Transcription factor SOX-11 OS=Mus musculus GN=Sox11 PE=1 SV=1 - [SOX11_MOUSE]	1	1	Q7M6Y2	S8(Phospho); S13(Phospho)	HCD		0.0625	5	8	2.1 %	S(4): 6.5; T(6): 63.3; S(8): 63.3; S(9): 61.8; S(13): 5.0; S(18): 0.0; Y(20): 0.0	61	0.0022	31	38	31	45	1412	0	5	200	101600	3	865.042	2593.11	0	-0.17	86.69	19954	19954	MS2	9/220	9	220	Neuro2A	NE
High	C	2	VPAsPtLSSAAESPEGASLYDEVR	13823	Unambiguous	Transcription factor SOX-11 OS=Mus musculus GN=Sox11 PE=1 SV=1 - [SOX11_MOUSE]	1	1	Q7M6Y2	S4(Phospho); T6(Phospho)	HCD		0.0625	5	7	2.1 %	S(4): 6.5; T(6): 63.3; S(8): 63.3; S(9): 61.8; S(13): 5.0; S(18): 0.0; Y(20): 0.0	61	0.0022	31	38	31	45	1412	0	5	200	101600	3	865.042	2593.11	0	-0.17	86.69	19954	19954	MS2	9/220	9	220	Neuro2A	NE
High	C	2	VPAsPTLsSAAESPEGASLYDEVR	13823	Unambiguous	Transcription factor SOX-11 OS=Mus musculus GN=Sox11 PE=1 SV=1 - [SOX11_MOUSE]	1	1	Q7M6Y2	S4(Phospho); S8(Phospho)	HCD		0.0625	5	6	2.1 %	S(4): 6.5; T(6): 63.3; S(8): 63.3; S(9): 61.8; S(13): 5.0; S(18): 0.0; Y(20): 0.0	61	0.0021	31	38	31	45	1412	0	5	200	101600	3	865.042	2593.11	0	-0.17	86.69	19954	19954	MS2	9/220	9	220	Neuro2A	NE
High	D	2	VPASPtLSSAAEsPEGASLYDEVR	13823	Unambiguous	Transcription factor SOX-11 OS=Mus musculus GN=Sox11 PE=1 SV=1 - [SOX11_MOUSE]	1	1	Q7M6Y2	T6(Phospho); S13(Phospho)	HCD		0.0667	4	4	4.5 %	S(4): 2.0; T(6): 6.4; S(8): 76.2; S(9): 22.3; S(13): 93.1; S(18): 0.1; Y(20): 0.0	60	0.0044	31	38	31	42	1420	0	6	200	120000	3	865.042	2593.11	0	0.4	86.39	19217	19217	MS2	9/220	9	220	Neuro2A	CE
High	D	2	VPASPTLssAAESPEGASLYDEVR	13823	Unambiguous	Transcription factor SOX-11 OS=Mus musculus GN=Sox11 PE=1 SV=1 - [SOX11_MOUSE]	1	1	Q7M6Y2	S8(Phospho); S9(Phospho)	HCD		0.0889	5	5	4.5 %	S(4): 2.0; T(6): 6.4; S(8): 76.2; S(9): 22.3; S(13): 93.1; S(18): 0.1; Y(20): 0.0	60	0.0053	31	38	31	41	1420	0	6	200	120000	3	865.042	2593.11	0	0.4	86.39	19217	19217	MS2	8/220	8	220	Neuro2A	CE
High	B	2	VPASPtLsSAAESPEGASLYDEVR	13823	Unambiguous	Transcription factor SOX-11 OS=Mus musculus GN=Sox11 PE=1 SV=1 - [SOX11_MOUSE]	1	1	Q7M6Y2	T6(Phospho); S8(Phospho)	HCD		0.1493	5	7	0.8 %	S(4): 3.8; T(6): 15.6; S(8): 67.8; S(9): 18.1; S(13): 94.7; S(18): 0.0; Y(20): 0.0	60	0.00019	31	39	32	57	1806	0	0	200	92780	3	865.044	2593.12	0	2.66	85.99	19781	19781	MS2	8/220	8	220	HEK293T	CE
High	B	2	VPASPtLSsAAESPEGASLYDEVR	13823	Unambiguous	Transcription factor SOX-11 OS=Mus musculus GN=Sox11 PE=1 SV=1 - [SOX11_MOUSE]	1	1	Q7M6Y2	T6(Phospho); S9(Phospho)	HCD		0.1493	5	6	0.8 %	S(4): 3.8; T(6): 15.6; S(8): 67.8; S(9): 18.1; S(13): 94.7; S(18): 0.0; Y(20): 0.0	60	0.00019	31	39	32	57	1806	0	0	200	92780	3	865.044	2593.12	0	2.66	85.99	19781	19781	MS2	8/220	8	220	HEK293T	CE
High	C	2	VPASPTLssAAESPEGASLYDEVR	13823	Unambiguous	Transcription factor SOX-11 OS=Mus musculus GN=Sox11 PE=1 SV=1 - [SOX11_MOUSE]	1	1	Q7M6Y2	S8(Phospho); S9(Phospho)	HCD	0.0444	0	1	2	40.0 %	S(4): 4.2; T(6): 53.2; S(8): 53.2; S(9): 83.3; S(13): 6.1; S(18): 0.0; Y(20): 0.0	59	0.0023	25	38	31	45	1417	0	26	200	56310	3	865.04	2593.1	0	-2.29	87.39	20133	20133	MS2	10/220	10	220	Neuro2A	NE
High	C	2	VPASPtLSsAAESPEGASLYDEVR	13823	Unambiguous	Transcription factor SOX-11 OS=Mus musculus GN=Sox11 PE=1 SV=1 - [SOX11_MOUSE]	1	1	Q7M6Y2	T6(Phospho); S9(Phospho)	HCD		0.0444	3	3	40.0 %	S(4): 4.2; T(6): 53.2; S(8): 53.2; S(9): 83.3; S(13): 6.1; S(18): 0.0; Y(20): 0.0	59	0.0034	25	38	31	43	1417	0	26	200	56310	3	865.04	2593.1	0	-2.29	87.39	20133	20133	MS2	10/220	10	220	Neuro2A	NE
High	B	2	VPAsPTLsSAAESPEGASLYDEVR	13823	Unconsidered	Transcription factor SOX-11 OS=Mus musculus GN=Sox11 PE=1 SV=1 - [SOX11_MOUSE]	1	1	Q7M6Y2	S4(Phospho); S8(Phospho)	HCD		0.3636	5	9	0.0 %	S(4): 5.3; T(6): 93.1; S(8): 1.3; S(9): 0.3; S(13): 100.0; S(18): 0.0; Y(20): 0.0	58	0.00022	31	39	32	56	1756	0	16	200	370300	3	865.042	2593.11	0	-0.03	86.33	19871	19871	MS2	8/220	8	220	HEK293T	CE
Middle	A	2	VPASPtLSSAAEsPEGASLYDEVR	13823	Unambiguous	Transcription factor SOX-11 OS=Mus musculus GN=Sox11 PE=1 SV=1 - [SOX11_MOUSE]	1	1	Q7M6Y2	T6(Phospho); S13(Phospho)	HCD	0.0303	0	1	1	1.4 %	S(4): 0.6; T(6): 81.9; S(8): 34.5; S(9): 81.1; S(13): 1.9; S(18): 0.0; Y(20): 0.0	58	0.049	30	39	32	33	1792	0	48	200	103500	3	865.043	2593.11	0	0.96	87.33	21206	21206	MS2	14/220	14	220	HEK293T	NE
Middle	A	2	VPASPTLsSAAEsPEGASLYDEVR	13823	Unambiguous	Transcription factor SOX-11 OS=Mus musculus GN=Sox11 PE=1 SV=1 - [SOX11_MOUSE]	1	1	Q7M6Y2	S8(Phospho); S13(Phospho)	HCD	0.1538	0	1	2	17.0 %	S(4): 2.8; T(6): 72.9; S(8): 24.5; S(9): 25.1; S(13): 74.7; S(18): 0.0; Y(20): 0.0	56	0.013	32	39	32	39	1787	0	44	200	117700	3	865.041	2593.11	0	-1.02	86.94	21104	21104	MS2	11/220	11	220	HEK293T	NE
High	C	2	VPASPTLSsAAEsPEGASLYDEVR	13823	Unconsidered	Transcription factor SOX-11 OS=Mus musculus GN=Sox11 PE=1 SV=1 - [SOX11_MOUSE]	1	1	Q7M6Y2	S9(Phospho); S13(Phospho)	HCD		0.4189	8	8	0.0 %	S(4): 97.3; T(6): 5.0; S(8): 2.3; S(9): 13.4; S(13): 82.0; S(18): 0.0; Y(20): 0.0	56	0.0033	24	38	31	43	1430	0	0	200	52230	2	1297.06	2593.11	0	-1.74	86.15	19813	19813	MS2	8/220	8	220	Neuro2A	NE
High	C	2	VPASPTLSsAAEsPEGASLYDEVR	13823	Unambiguous	Transcription factor SOX-11 OS=Mus musculus GN=Sox11 PE=1 SV=1 - [SOX11_MOUSE]	1	1	Q7M6Y2	S9(Phospho); S13(Phospho)	HCD		0.0625	5	9	0.6 %	S(4): 6.5; T(6): 63.3; S(8): 63.3; S(9): 61.8; S(13): 5.0; S(18): 0.0; Y(20): 0.0	55	0.0023	31	38	31	45	1412	0	5	200	101600	3	865.042	2593.11	0	-0.17	86.69	19954	19954	MS2	9/220	9	220	Neuro2A	NE
High	D	2	VPAsPTLSSAAEsPEGASLYDEVR	13823	Unambiguous	Transcription factor SOX-11 OS=Mus musculus GN=Sox11 PE=1 SV=1 - [SOX11_MOUSE]	1	1	Q7M6Y2	S4(Phospho); S13(Phospho)	HCD	0.0667	0	1	3	1.2 %	S(4): 2.0; T(6): 6.4; S(8): 76.2; S(9): 22.3; S(13): 93.1; S(18): 0.1; Y(20): 0.0	54	0.0022	31	38	31	45	1420	0	6	200	120000	3	865.042	2593.11	0	0.4	86.39	19217	19217	MS2	11/220	11	220	Neuro2A	CE
High	D	2	VPASPtLsSAAESPEGASLYDEVR	13823	Unambiguous	Transcription factor SOX-11 OS=Mus musculus GN=Sox11 PE=1 SV=1 - [SOX11_MOUSE]	1	1	Q7M6Y2	T6(Phospho); S8(Phospho)	HCD		0.0889	5	7	1.2 %	S(4): 2.0; T(6): 6.4; S(8): 76.2; S(9): 22.3; S(13): 93.1; S(18): 0.1; Y(20): 0.0	54	0.0058	31	38	31	41	1420	0	6	200	120000	3	865.042	2593.11	0	0.4	86.39	19217	19217	MS2	7/220	7	220	Neuro2A	CE
High	B	2	VPAsPtLSSAAESPEGASLYDEVR	13823	Unambiguous	Transcription factor SOX-11 OS=Mus musculus GN=Sox11 PE=1 SV=1 - [SOX11_MOUSE]	1	1	Q7M6Y2	S4(Phospho); T6(Phospho)	HCD		0.1493	5	10	0.2 %	S(4): 3.8; T(6): 15.6; S(8): 67.8; S(9): 18.1; S(13): 94.7; S(18): 0.0; Y(20): 0.0	54	0.00019	31	39	32	57	1806	0	0	200	92780	3	865.044	2593.12	0	2.66	85.99	19781	19781	MS2	8/220	8	220	HEK293T	CE
High	B	2	VPAsPTLSsAAESPEGASLYDEVR	13823	Unambiguous	Transcription factor SOX-11 OS=Mus musculus GN=Sox11 PE=1 SV=1 - [SOX11_MOUSE]	1	1	Q7M6Y2	S4(Phospho); S9(Phospho)	HCD		0.1493	5	8	0.2 %	S(4): 3.8; T(6): 15.6; S(8): 67.8; S(9): 18.1; S(13): 94.7; S(18): 0.0; Y(20): 0.0	54	0.00019	31	39	32	57	1806	0	0	200	92780	3	865.044	2593.12	0	2.66	85.99	19781	19781	MS2	8/220	8	220	HEK293T	CE
High	B	2	VPAsPTLsSAAESPEGASLYDEVR	13823	Unambiguous	Transcription factor SOX-11 OS=Mus musculus GN=Sox11 PE=1 SV=1 - [SOX11_MOUSE]	1	1	Q7M6Y2	S4(Phospho); S8(Phospho)	HCD		0.1493	5	9	0.2 %	S(4): 3.8; T(6): 15.6; S(8): 67.8; S(9): 18.1; S(13): 94.7; S(18): 0.0; Y(20): 0.0	54	0.00019	31	39	32	57	1806	0	0	200	92780	3	865.044	2593.12	0	2.66	85.99	19781	19781	MS2	8/220	8	220	HEK293T	CE
High	B	2	VPAsPTLSsAAESPEGASLYDEVR	13823	Unconsidered	Transcription factor SOX-11 OS=Mus musculus GN=Sox11 PE=1 SV=1 - [SOX11_MOUSE]	1	1	Q7M6Y2	S4(Phospho); S9(Phospho)	HCD		0.3636	5	8	0.0 %	S(4): 5.3; T(6): 93.1; S(8): 1.3; S(9): 0.3; S(13): 100.0; S(18): 0.0; Y(20): 0.0	54	0.00022	31	39	32	56	1756	0	16	200	370300	3	865.042	2593.11	0	-0.03	86.33	19871	19871	MS2	8/220	8	220	HEK293T	CE
High	D	2	VPASPtLSsAAESPEGASLYDEVR	13823	Unconsidered	Transcription factor SOX-11 OS=Mus musculus GN=Sox11 PE=1 SV=1 - [SOX11_MOUSE]	1	1	Q7M6Y2	T6(Phospho); S9(Phospho)	HCD		0.3857	7	7	0.0 %	S(4): 99.1; T(6): 1.0; S(8): 0.9; S(9): 3.9; S(13): 94.1; S(18): 0.9; Y(20): 0.2	53	0.0033	24	38	31	43	1430	0	0	200	46080	2	1297.06	2593.11	0	-1.74	86.19	19164	19164	MS2	9/220	9	220	Neuro2A	CE
Middle	D	2	VPAsPtLSSAAESPEGASLYDEVR	13823	Unconsidered	Transcription factor SOX-11 OS=Mus musculus GN=Sox11 PE=1 SV=1 - [SOX11_MOUSE]	1	1	Q7M6Y2	S4(Phospho); T6(Phospho)	HCD		0.4571	9	9	0.0 %	S(4): 99.1; T(6): 1.0; S(8): 0.9; S(9): 3.9; S(13): 94.1; S(18): 0.9; Y(20): 0.2	53	0.012	24	38	31	38	1430	0	0	200	46080	2	1297.06	2593.11	0	-1.74	86.19	19164	19164	MS2	8/220	8	220	Neuro2A	CE
Middle	A	2	VPASPTLsSAAEsPEGASLYDEVR	13823	Unambiguous	Transcription factor SOX-11 OS=Mus musculus GN=Sox11 PE=1 SV=1 - [SOX11_MOUSE]	1	1	Q7M6Y2	S8(Phospho); S13(Phospho)	HCD		0.0303	2	4	0.4 %	S(4): 0.6; T(6): 81.9; S(8): 34.5; S(9): 81.1; S(13): 1.9; S(18): 0.0; Y(20): 0.0	53	0.056	30	39	32	32	1792	0	48	200	103500	3	865.043	2593.11	0	0.96	87.33	21206	21206	MS2	14/220	14	220	HEK293T	NE
High	C	2	VPASPtLsSAAESPEGASLYDEVR	13823	Unambiguous	Transcription factor SOX-11 OS=Mus musculus GN=Sox11 PE=1 SV=1 - [SOX11_MOUSE]	1	1	Q7M6Y2	T6(Phospho); S8(Phospho)	HCD	0.0444	0	1	1	9.9 %	S(4): 4.2; T(6): 53.2; S(8): 53.2; S(9): 83.3; S(13): 6.1; S(18): 0.0; Y(20): 0.0	53	0.0022	25	38	31	45	1417	0	26	200	56310	3	865.04	2593.1	0	-2.29	87.39	20133	20133	MS2	10/220	10	220	Neuro2A	NE
High	D	2	VPAsPtLSSAAESPEGASLYDEVR	13823	Unconsidered	Transcription factor SOX-11 OS=Mus musculus GN=Sox11 PE=1 SV=1 - [SOX11_MOUSE]	1	1	Q7M6Y2	S4(Phospho); T6(Phospho)	HCD		0.3708	5	10	0.0 %	S(4): 16.0; T(6): 64.4; S(8): 17.0; S(9): 4.5; S(13): 98.0; S(18): 0.1; Y(20): 0.0	53	0.00017	31	38	31	56	1414	0	1	200	243700	3	865.041	2593.11	0	-0.38	86.04	19124	19124	MS2	8/220	8	220	Neuro2A	CE
High	C	2	VPAsPTLSSAAEsPEGASLYDEVR	13823	Unambiguous	Transcription factor SOX-11 OS=Mus musculus GN=Sox11 PE=1 SV=1 - [SOX11_MOUSE]	1	1	Q7M6Y2	S4(Phospho); S13(Phospho)	HCD		0.1042	10	10	0.2 %	S(4): 6.5; T(6): 63.3; S(8): 63.3; S(9): 61.8; S(13): 5.0; S(18): 0.0; Y(20): 0.0	50	0.0038	31	38	31	43	1412	0	5	200	101600	3	865.042	2593.11	0	-0.17	86.69	19954	19954	MS2	10/220	10	220	Neuro2A	NE
High	D	2	VPAsPtLSSAAESPEGASLYDEVR	13823	Unambiguous	Transcription factor SOX-11 OS=Mus musculus GN=Sox11 PE=1 SV=1 - [SOX11_MOUSE]	1	1	Q7M6Y2	S4(Phospho); T6(Phospho)	HCD		0.0889	5	10	0.3 %	S(4): 2.0; T(6): 6.4; S(8): 76.2; S(9): 22.3; S(13): 93.1; S(18): 0.1; Y(20): 0.0	49	0.0058	31	38	31	41	1420	0	6	200	120000	3	865.042	2593.11	0	0.4	86.39	19217	19217	MS2	7/220	7	220	Neuro2A	CE
High	D	2	VPAsPTLsSAAESPEGASLYDEVR	13823	Unambiguous	Transcription factor SOX-11 OS=Mus musculus GN=Sox11 PE=1 SV=1 - [SOX11_MOUSE]	1	1	Q7M6Y2	S4(Phospho); S8(Phospho)	HCD		0.0889	5	9	0.3 %	S(4): 2.0; T(6): 6.4; S(8): 76.2; S(9): 22.3; S(13): 93.1; S(18): 0.1; Y(20): 0.0	49	0.0058	31	38	31	41	1420	0	6	200	120000	3	865.042	2593.11	0	0.4	86.39	19217	19217	MS2	7/220	7	220	Neuro2A	CE
High	D	2	VPASPtLSsAAESPEGASLYDEVR	13823	Unambiguous	Transcription factor SOX-11 OS=Mus musculus GN=Sox11 PE=1 SV=1 - [SOX11_MOUSE]	1	1	Q7M6Y2	T6(Phospho); S9(Phospho)	HCD		0.0889	5	6	0.3 %	S(4): 2.0; T(6): 6.4; S(8): 76.2; S(9): 22.3; S(13): 93.1; S(18): 0.1; Y(20): 0.0	49	0.0053	31	38	31	41	1420	0	6	200	120000	3	865.042	2593.11	0	0.4	86.39	19217	19217	MS2	8/220	8	220	Neuro2A	CE
High	B	2	VPASPTLssAAESPEGASLYDEVR	13823	Unconsidered	Transcription factor SOX-11 OS=Mus musculus GN=Sox11 PE=1 SV=1 - [SOX11_MOUSE]	1	1	Q7M6Y2	S8(Phospho); S9(Phospho)	HCD		0.3636	5	5	0.0 %	S(4): 5.3; T(6): 93.1; S(8): 1.3; S(9): 0.3; S(13): 100.0; S(18): 0.0; Y(20): 0.0	49	0.00022	31	39	32	56	1756	0	16	200	370300	3	865.042	2593.11	0	-0.03	86.33	19871	19871	MS2	8/220	8	220	HEK293T	CE
Middle	C	2	VPAsPTLSsAAESPEGASLYDEVR	13823	Unambiguous	Transcription factor SOX-11 OS=Mus musculus GN=Sox11 PE=1 SV=1 - [SOX11_MOUSE]	1	1	Q7M6Y2	S4(Phospho); S9(Phospho)	HCD	0.0303	0	1	2	51.6 %	S(4): 77.5; T(6): 20.4; S(8): 20.4; S(9): 69.1; S(13): 12.1; S(18): 0.2; Y(20): 0.2	49	0.039	26	38	31	33	1421	0	0	200	29400	2	1297.06	2593.11	0	0.33	86.53	19912	19912	MS2	5/220	5	220	Neuro2A	NE
Middle	A	2	VPASPTLSsAAEsPEGASLYDEVR	13823	Unambiguous	Transcription factor SOX-11 OS=Mus musculus GN=Sox11 PE=1 SV=1 - [SOX11_MOUSE]	1	1	Q7M6Y2	S9(Phospho); S13(Phospho)	HCD		0.0303	2	3	0.1 %	S(4): 0.6; T(6): 81.9; S(8): 34.5; S(9): 81.1; S(13): 1.9; S(18): 0.0; Y(20): 0.0	48	0.056	30	39	32	32	1792	0	48	200	103500	3	865.043	2593.11	0	0.96	87.33	21206	21206	MS2	14/220	14	220	HEK293T	NE
High	D	2	VPASPTLsSAAEsPEGASLYDEVR	13823	Unconsidered	Transcription factor SOX-11 OS=Mus musculus GN=Sox11 PE=1 SV=1 - [SOX11_MOUSE]	1	1	Q7M6Y2	S8(Phospho); S13(Phospho)	HCD		0.2286	3	4	0.0 %	S(4): 99.1; T(6): 1.0; S(8): 0.9; S(9): 3.9; S(13): 94.1; S(18): 0.9; Y(20): 0.2	48	0.00026	24	38	31	54	1430	0	0	200	46080	2	1297.06	2593.11	0	-1.74	86.19	19164	19164	MS2	11/220	11	220	Neuro2A	CE
High	D	2	VPASPtLsSAAESPEGASLYDEVR	13823	Unconsidered	Transcription factor SOX-11 OS=Mus musculus GN=Sox11 PE=1 SV=1 - [SOX11_MOUSE]	1	1	Q7M6Y2	T6(Phospho); S8(Phospho)	HCD		0.3857	7	8	0.0 %	S(4): 99.1; T(6): 1.0; S(8): 0.9; S(9): 3.9; S(13): 94.1; S(18): 0.9; Y(20): 0.2	48	0.0033	24	38	31	43	1430	0	0	200	46080	2	1297.06	2593.11	0	-1.74	86.19	19164	19164	MS2	9/220	9	220	Neuro2A	CE
High	C	2	VPASPTLsSAAEsPEGASLYDEVR	13823	Unambiguous	Transcription factor SOX-11 OS=Mus musculus GN=Sox11 PE=1 SV=1 - [SOX11_MOUSE]	1	1	Q7M6Y2	S8(Phospho); S13(Phospho)	HCD		0.1111	4	4	2.6 %	S(4): 4.2; T(6): 53.2; S(8): 53.2; S(9): 83.3; S(13): 6.1; S(18): 0.0; Y(20): 0.0	47	0.0068	25	38	31	40	1417	0	26	200	56310	3	865.04	2593.1	0	-2.29	87.39	20133	20133	MS2	9/220	9	220	Neuro2A	NE
High	C	2	VPAsPTLSsAAESPEGASLYDEVR	13823	Unambiguous	Transcription factor SOX-11 OS=Mus musculus GN=Sox11 PE=1 SV=1 - [SOX11_MOUSE]	1	1	Q7M6Y2	S4(Phospho); S9(Phospho)	HCD		0.1333	5	5	2.6 %	S(4): 4.2; T(6): 53.2; S(8): 53.2; S(9): 83.3; S(13): 6.1; S(18): 0.0; Y(20): 0.0	47	0.0082	25	38	31	39	1417	0	26	200	56310	3	865.04	2593.1	0	-2.29	87.39	20133	20133	MS2	8/220	8	220	Neuro2A	NE
High	C	2	VPASPtLSSAAEsPEGASLYDEVR	13823	Unconsidered	Transcription factor SOX-11 OS=Mus musculus GN=Sox11 PE=1 SV=1 - [SOX11_MOUSE]	1	1	Q7M6Y2	T6(Phospho); S13(Phospho)	HCD		0.1556	6	7	2.6 %	S(4): 4.2; T(6): 53.2; S(8): 53.2; S(9): 83.3; S(13): 6.1; S(18): 0.0; Y(20): 0.0	47	0.01	25	38	31	38	1417	0	26	200	56310	3	865.04	2593.1	0	-2.29	87.39	20133	20133	MS2	9/220	9	220	Neuro2A	NE
Middle	A	2	VPASPTLSsAAEsPEGASLYDEVR	13823	Unambiguous	Transcription factor SOX-11 OS=Mus musculus GN=Sox11 PE=1 SV=1 - [SOX11_MOUSE]	1	1	Q7M6Y2	S9(Phospho); S13(Phospho)	HCD	0.1538	0	1	1	1.9 %	S(4): 2.8; T(6): 72.9; S(8): 24.5; S(9): 25.1; S(13): 74.7; S(18): 0.0; Y(20): 0.0	47	0.013	32	39	32	39	1787	0	44	200	117700	3	865.041	2593.11	0	-1.02	86.94	21104	21104	MS2	11/220	11	220	HEK293T	NE
Middle	A	2	VPAsPTLSSAAEsPEGASLYDEVR	13823	Unconsidered	Transcription factor SOX-11 OS=Mus musculus GN=Sox11 PE=1 SV=1 - [SOX11_MOUSE]	1	1	Q7M6Y2	S4(Phospho); S13(Phospho)	HCD		0.1538	4	4	1.9 %	S(4): 2.8; T(6): 72.9; S(8): 24.5; S(9): 25.1; S(13): 74.7; S(18): 0.0; Y(20): 0.0	47	0.04	32	39	32	33	1787	0	44	200	117700	3	865.041	2593.11	0	-1.02	86.94	21104	21104	MS2	16/220	16	220	HEK293T	NE
High	D	2	VPASPtLsSAAESPEGASLYDEVR	13823	Unambiguous	Transcription factor SOX-11 OS=Mus musculus GN=Sox11 PE=1 SV=1 - [SOX11_MOUSE]	1	1	Q7M6Y2	T6(Phospho); S8(Phospho)	HCD	0.0392	0	1	1	25.7 %	S(4): 21.4; T(6): 59.1; S(8): 59.1; S(9): 58.6; S(13): 1.8; S(18): 0.0; Y(20): 0.0	45	0.00058	28	38	31	51	1522	0	70	200	64950	3	865.049	2593.13	0.01	8.02	77.74	16981	16981	MS2	10/220	10	220	Neuro2A	CE
High	D	2	VPASPTLssAAESPEGASLYDEVR	13823	Unambiguous	Transcription factor SOX-11 OS=Mus musculus GN=Sox11 PE=1 SV=1 - [SOX11_MOUSE]	1	1	Q7M6Y2	S8(Phospho); S9(Phospho)	HCD		0.0392	2	2	25.7 %	S(4): 21.4; T(6): 59.1; S(8): 59.1; S(9): 58.6; S(13): 1.8; S(18): 0.0; Y(20): 0.0	45	0.00098	28	38	31	49	1522	0	70	200	64950	3	865.049	2593.13	0.01	8.02	77.74	16981	16981	MS2	10/220	10	220	Neuro2A	CE
High	D	2	VPASPtLSsAAESPEGASLYDEVR	13823	Unambiguous	Transcription factor SOX-11 OS=Mus musculus GN=Sox11 PE=1 SV=1 - [SOX11_MOUSE]	1	1	Q7M6Y2	T6(Phospho); S9(Phospho)	HCD		0.0392	2	3	25.7 %	S(4): 21.4; T(6): 59.1; S(8): 59.1; S(9): 58.6; S(13): 1.8; S(18): 0.0; Y(20): 0.0	45	0.00098	28	38	31	49	1522	0	70	200	64950	3	865.049	2593.13	0.01	8.02	77.74	16981	16981	MS2	10/220	10	220	Neuro2A	CE
High	B	2	VPAsPtLSSAAESPEGASLYDEVR	13823	Unconsidered	Transcription factor SOX-11 OS=Mus musculus GN=Sox11 PE=1 SV=1 - [SOX11_MOUSE]	1	1	Q7M6Y2	S4(Phospho); T6(Phospho)	HCD		0.3636	5	10	0.0 %	S(4): 5.3; T(6): 93.1; S(8): 1.3; S(9): 0.3; S(13): 100.0; S(18): 0.0; Y(20): 0.0	44	0.00022	31	39	32	56	1756	0	16	200	370300	3	865.042	2593.11	0	-0.03	86.33	19871	19871	MS2	8/220	8	220	HEK293T	CE
High	D	2	VPAsPTLSsAAESPEGASLYDEVR	13823	Unambiguous	Transcription factor SOX-11 OS=Mus musculus GN=Sox11 PE=1 SV=1 - [SOX11_MOUSE]	1	1	Q7M6Y2	S4(Phospho); S9(Phospho)	HCD		0.0889	5	8	0.1 %	S(4): 2.0; T(6): 6.4; S(8): 76.2; S(9): 22.3; S(13): 93.1; S(18): 0.1; Y(20): 0.0	44	0.0058	31	38	31	41	1420	0	6	200	120000	3	865.042	2593.11	0	0.4	86.39	19217	19217	MS2	7/220	7	220	Neuro2A	CE
High	D	2	VPASPTLSsAAEsPEGASLYDEVR	13823	Unconsidered	Transcription factor SOX-11 OS=Mus musculus GN=Sox11 PE=1 SV=1 - [SOX11_MOUSE]	1	1	Q7M6Y2	S9(Phospho); S13(Phospho)	HCD		0.2286	3	3	0.0 %	S(4): 99.1; T(6): 1.0; S(8): 0.9; S(9): 3.9; S(13): 94.1; S(18): 0.9; Y(20): 0.2	42	0.00026	24	38	31	54	1430	0	0	200	46080	2	1297.06	2593.11	0	-1.74	86.19	19164	19164	MS2	11/220	11	220	Neuro2A	CE
High	C	2	VPASPTLSsAAEsPEGASLYDEVR	13823	Unconsidered	Transcription factor SOX-11 OS=Mus musculus GN=Sox11 PE=1 SV=1 - [SOX11_MOUSE]	1	1	Q7M6Y2	S9(Phospho); S13(Phospho)	HCD		0.1556	6	6	0.7 %	S(4): 4.2; T(6): 53.2; S(8): 53.2; S(9): 83.3; S(13): 6.1; S(18): 0.0; Y(20): 0.0	42	0.01	25	38	31	38	1417	0	26	200	56310	3	865.04	2593.1	0	-2.29	87.39	20133	20133	MS2	9/220	9	220	Neuro2A	NE
Middle	C	2	VPAsPTLsSAAESPEGASLYDEVR	13823	Unconsidered	Transcription factor SOX-11 OS=Mus musculus GN=Sox11 PE=1 SV=1 - [SOX11_MOUSE]	1	1	Q7M6Y2	S4(Phospho); S8(Phospho)	HCD		0.1556	6	8	0.7 %	S(4): 4.2; T(6): 53.2; S(8): 53.2; S(9): 83.3; S(13): 6.1; S(18): 0.0; Y(20): 0.0	42	0.012	25	38	31	38	1417	0	26	200	56310	3	865.04	2593.1	0	-2.29	87.39	20133	20133	MS2	10/220	10	220	Neuro2A	NE
Middle	C	2	VPAsPtLSSAAESPEGASLYDEVR	13823	Unconsidered	Transcription factor SOX-11 OS=Mus musculus GN=Sox11 PE=1 SV=1 - [SOX11_MOUSE]	1	1	Q7M6Y2	S4(Phospho); T6(Phospho)	HCD		0.1556	6	9	0.7 %	S(4): 4.2; T(6): 53.2; S(8): 53.2; S(9): 83.3; S(13): 6.1; S(18): 0.0; Y(20): 0.0	42	0.012	25	38	31	38	1417	0	26	200	56310	3	865.04	2593.1	0	-2.29	87.39	20133	20133	MS2	10/220	10	220	Neuro2A	NE
Middle	C	2	VPAsPTLSSAAEsPEGASLYDEVR	13823	Unambiguous	Transcription factor SOX-11 OS=Mus musculus GN=Sox11 PE=1 SV=1 - [SOX11_MOUSE]	1	1	Q7M6Y2	S4(Phospho); S13(Phospho)	HCD	0.0303	0	1	1	8.6 %	S(4): 77.5; T(6): 20.4; S(8): 20.4; S(9): 69.1; S(13): 12.1; S(18): 0.2; Y(20): 0.2	41	0.039	26	38	31	33	1421	0	0	200	29400	2	1297.06	2593.11	0	0.33	86.53	19912	19912	MS2	5/220	5	220	Neuro2A	NE
Middle	C	2	VPAsPtLSSAAESPEGASLYDEVR	13823	Unambiguous	Transcription factor SOX-11 OS=Mus musculus GN=Sox11 PE=1 SV=1 - [SOX11_MOUSE]	1	1	Q7M6Y2	S4(Phospho); T6(Phospho)	HCD	0.0303	0	1	4	8.6 %	S(4): 77.5; T(6): 20.4; S(8): 20.4; S(9): 69.1; S(13): 12.1; S(18): 0.2; Y(20): 0.2	41	0.039	26	38	31	33	1421	0	0	200	29400	2	1297.06	2593.11	0	0.33	86.53	19912	19912	MS2	5/220	5	220	Neuro2A	NE
Middle	C	2	VPAsPTLsSAAESPEGASLYDEVR	13823	Unambiguous	Transcription factor SOX-11 OS=Mus musculus GN=Sox11 PE=1 SV=1 - [SOX11_MOUSE]	1	1	Q7M6Y2	S4(Phospho); S8(Phospho)	HCD	0.0303	0	1	3	8.6 %	S(4): 77.5; T(6): 20.4; S(8): 20.4; S(9): 69.1; S(13): 12.1; S(18): 0.2; Y(20): 0.2	41	0.039	26	38	31	33	1421	0	0	200	29400	2	1297.06	2593.11	0	0.33	86.53	19912	19912	MS2	5/220	5	220	Neuro2A	NE
Middle	C	2	VPASPTLssAAESPEGASLYDEVR	13823	Unambiguous	Transcription factor SOX-11 OS=Mus musculus GN=Sox11 PE=1 SV=1 - [SOX11_MOUSE]	1	1	Q7M6Y2	S8(Phospho); S9(Phospho)	HCD		0.0303	5	7	8.6 %	S(4): 77.5; T(6): 20.4; S(8): 20.4; S(9): 69.1; S(13): 12.1; S(18): 0.2; Y(20): 0.2	41	0.043	26	38	31	32	1421	0	0	200	29400	2	1297.06	2593.11	0	0.33	86.53	19912	19912	MS2	5/220	5	220	Neuro2A	NE
Middle	C	2	VPASPtLSsAAESPEGASLYDEVR	13823	Unambiguous	Transcription factor SOX-11 OS=Mus musculus GN=Sox11 PE=1 SV=1 - [SOX11_MOUSE]	1	1	Q7M6Y2	T6(Phospho); S9(Phospho)	HCD		0.0303	5	9	8.6 %	S(4): 77.5; T(6): 20.4; S(8): 20.4; S(9): 69.1; S(13): 12.1; S(18): 0.2; Y(20): 0.2	41	0.043	26	38	31	32	1421	0	0	200	29400	2	1297.06	2593.11	0	0.33	86.53	19912	19912	MS2	5/220	5	220	Neuro2A	NE
High	D	2	VPAsPtLSSAAESPEGASLYDEVR	13823	Unambiguous	Transcription factor SOX-11 OS=Mus musculus GN=Sox11 PE=1 SV=1 - [SOX11_MOUSE]	1	1	Q7M6Y2	S4(Phospho); T6(Phospho)	HCD		0.0784	4	5	7.1 %	S(4): 21.4; T(6): 59.1; S(8): 59.1; S(9): 58.6; S(13): 1.8; S(18): 0.0; Y(20): 0.0	40	0.0017	28	38	31	47	1522	0	70	200	64950	3	865.049	2593.13	0.01	8.02	77.74	16981	16981	MS2	10/220	10	220	Neuro2A	CE
High	D	2	VPAsPTLsSAAESPEGASLYDEVR	13823	Unambiguous	Transcription factor SOX-11 OS=Mus musculus GN=Sox11 PE=1 SV=1 - [SOX11_MOUSE]	1	1	Q7M6Y2	S4(Phospho); S8(Phospho)	HCD		0.0784	4	4	7.1 %	S(4): 21.4; T(6): 59.1; S(8): 59.1; S(9): 58.6; S(13): 1.8; S(18): 0.0; Y(20): 0.0	40	0.0017	28	38	31	47	1522	0	70	200	64950	3	865.049	2593.13	0.01	8.02	77.74	16981	16981	MS2	10/220	10	220	Neuro2A	CE
High	D	2	VPAsPTLSsAAESPEGASLYDEVR	13823	Unambiguous	Transcription factor SOX-11 OS=Mus musculus GN=Sox11 PE=1 SV=1 - [SOX11_MOUSE]	1	1	Q7M6Y2	S4(Phospho); S9(Phospho)	HCD		0.1373	6	6	7.1 %	S(4): 21.4; T(6): 59.1; S(8): 59.1; S(9): 58.6; S(13): 1.8; S(18): 0.0; Y(20): 0.0	40	0.0029	28	38	31	44	1522	0	70	200	64950	3	865.049	2593.13	0.01	8.02	77.74	16981	16981	MS2	10/220	10	220	Neuro2A	CE
Middle	A	2	VPAsPTLSSAAEsPEGASLYDEVR	13823	Unambiguous	Transcription factor SOX-11 OS=Mus musculus GN=Sox11 PE=1 SV=1 - [SOX11_MOUSE]	1	1	Q7M6Y2	S4(Phospho); S13(Phospho)	HCD		0.0303	2	2	0.0 %	S(4): 0.6; T(6): 81.9; S(8): 34.5; S(9): 81.1; S(13): 1.9; S(18): 0.0; Y(20): 0.0	39	0.051	30	39	32	32	1792	0	48	200	103500	3	865.043	2593.11	0	0.96	87.33	21206	21206	MS2	15/220	15	220	HEK293T	NE
Middle	C	2	VPAsPTLSSAAEsPEGASLYDEVR	13823	Unconsidered	Transcription factor SOX-11 OS=Mus musculus GN=Sox11 PE=1 SV=1 - [SOX11_MOUSE]	1	1	Q7M6Y2	S4(Phospho); S13(Phospho)	HCD		0.2222	10	10	0.2 %	S(4): 4.2; T(6): 53.2; S(8): 53.2; S(9): 83.3; S(13): 6.1; S(18): 0.0; Y(20): 0.0	36	0.021	25	38	31	35	1417	0	26	200	56310	3	865.04	2593.1	0	-2.29	87.39	20133	20133	MS2	10/220	10	220	Neuro2A	NE
Middle	C	2	VPASPTLsSAAEsPEGASLYDEVR	13823	Unambiguous	Transcription factor SOX-11 OS=Mus musculus GN=Sox11 PE=1 SV=1 - [SOX11_MOUSE]	1	1	Q7M6Y2	S8(Phospho); S13(Phospho)	HCD		0.0303	5	6	1.6 %	S(4): 77.5; T(6): 20.4; S(8): 20.4; S(9): 69.1; S(13): 12.1; S(18): 0.2; Y(20): 0.2	33	0.043	26	38	31	32	1421	0	0	200	29400	2	1297.06	2593.11	0	0.33	86.53	19912	19912	MS2	5/220	5	220	Neuro2A	NE
Middle	C	2	VPASPtLSSAAEsPEGASLYDEVR	13823	Unambiguous	Transcription factor SOX-11 OS=Mus musculus GN=Sox11 PE=1 SV=1 - [SOX11_MOUSE]	1	1	Q7M6Y2	T6(Phospho); S13(Phospho)	HCD		0.0303	5	8	1.6 %	S(4): 77.5; T(6): 20.4; S(8): 20.4; S(9): 69.1; S(13): 12.1; S(18): 0.2; Y(20): 0.2	33	0.043	26	38	31	32	1421	0	0	200	29400	2	1297.06	2593.11	0	0.33	86.53	19912	19912	MS2	5/220	5	220	Neuro2A	NE
Middle	C	2	VPASPtLsSAAESPEGASLYDEVR	13823	Unambiguous	Transcription factor SOX-11 OS=Mus musculus GN=Sox11 PE=1 SV=1 - [SOX11_MOUSE]	1	1	Q7M6Y2	T6(Phospho); S8(Phospho)	HCD		0.0303	5	10	1.6 %	S(4): 77.5; T(6): 20.4; S(8): 20.4; S(9): 69.1; S(13): 12.1; S(18): 0.2; Y(20): 0.2	33	0.043	26	38	31	32	1421	0	0	200	29400	2	1297.06	2593.11	0	0.33	86.53	19912	19912	MS2	5/220	5	220	Neuro2A	NE
High	C	2	VPAsPtLSSAAESPEGASLYDEVR	13823	Unambiguous	Transcription factor SOX-11 OS=Mus musculus GN=Sox11 PE=1 SV=1 - [SOX11_MOUSE]	1	1	Q7M6Y2	S4(Phospho); T6(Phospho)	HCD	0.0638	0	1	3	23.6 %	S(4): 73.7; T(6): 40.3; S(8): 40.3; S(9): 39.7; S(13): 5.5; S(18): 0.3; Y(20): 0.2	31	0.0015	31	38	31	47	1431	0	9	200	50090	3	865.041	2593.11	0	-1.44	87.04	20042	20042	MS2	9/220	9	220	Neuro2A	NE
High	C	2	VPAsPTLsSAAESPEGASLYDEVR	13823	Unambiguous	Transcription factor SOX-11 OS=Mus musculus GN=Sox11 PE=1 SV=1 - [SOX11_MOUSE]	1	1	Q7M6Y2	S4(Phospho); S8(Phospho)	HCD	0.0638	0	1	2	23.6 %	S(4): 73.7; T(6): 40.3; S(8): 40.3; S(9): 39.7; S(13): 5.5; S(18): 0.3; Y(20): 0.2	31	0.0015	31	38	31	47	1431	0	9	200	50090	3	865.041	2593.11	0	-1.44	87.04	20042	20042	MS2	9/220	9	220	Neuro2A	NE
High	C	2	VPAsPTLSsAAESPEGASLYDEVR	13823	Unambiguous	Transcription factor SOX-11 OS=Mus musculus GN=Sox11 PE=1 SV=1 - [SOX11_MOUSE]	1	1	Q7M6Y2	S4(Phospho); S9(Phospho)	HCD		0.0638	4	5	23.6 %	S(4): 73.7; T(6): 40.3; S(8): 40.3; S(9): 39.7; S(13): 5.5; S(18): 0.3; Y(20): 0.2	31	0.0028	31	38	31	44	1431	0	9	200	50090	3	865.041	2593.11	0	-1.44	87.04	20042	20042	MS2	9/220	9	220	Neuro2A	NE
Middle	D	2	VPASPtLSSAAEsPEGASLYDEVR	13823	Unconsidered	Transcription factor SOX-11 OS=Mus musculus GN=Sox11 PE=1 SV=1 - [SOX11_MOUSE]	1	1	Q7M6Y2	T6(Phospho); S13(Phospho)	HCD		0.3333	7	9	0.7 %	S(4): 21.4; T(6): 59.1; S(8): 59.1; S(9): 58.6; S(13): 1.8; S(18): 0.0; Y(20): 0.0	29	0.028	28	38	31	34	1522	0	70	200	64950	3	865.049	2593.13	0.01	8.02	77.74	16981	16981	MS2	9/220	9	220	Neuro2A	CE
Middle	D	2	VPASPTLsSAAEsPEGASLYDEVR	13823	Unconsidered	Transcription factor SOX-11 OS=Mus musculus GN=Sox11 PE=1 SV=1 - [SOX11_MOUSE]	1	1	Q7M6Y2	S8(Phospho); S13(Phospho)	HCD		0.3333	7	8	0.7 %	S(4): 21.4; T(6): 59.1; S(8): 59.1; S(9): 58.6; S(13): 1.8; S(18): 0.0; Y(20): 0.0	29	0.028	28	38	31	34	1522	0	70	200	64950	3	865.049	2593.13	0.01	8.02	77.74	16981	16981	MS2	9/220	9	220	Neuro2A	CE
Middle	D	2	VPASPTLsSAAEsPEGASLYDEVR	13823	Unambiguous	Transcription factor SOX-11 OS=Mus musculus GN=Sox11 PE=1 SV=1 - [SOX11_MOUSE]	1	1	Q7M6Y2	S8(Phospho); S13(Phospho)	HCD		0.0811	6	7	23.0 %	S(4): 18.9; T(6): 43.8; S(8): 43.8; S(9): 29.2; S(13): 63.3; S(18): 0.8; Y(20): 0.3	28	0.027	24	38	31	34	1462	0	40	200	65120	3	865.043	2593.11	0	1.24	87.51	19507	19507	MS2	8/220	8	220	Neuro2A	CE
Middle	D	2	VPASPtLSSAAEsPEGASLYDEVR	13823	Unambiguous	Transcription factor SOX-11 OS=Mus musculus GN=Sox11 PE=1 SV=1 - [SOX11_MOUSE]	1	1	Q7M6Y2	T6(Phospho); S13(Phospho)	HCD		0.0811	6	8	23.0 %	S(4): 18.9; T(6): 43.8; S(8): 43.8; S(9): 29.2; S(13): 63.3; S(18): 0.8; Y(20): 0.3	28	0.027	24	38	31	34	1462	0	40	200	65120	3	865.043	2593.11	0	1.24	87.51	19507	19507	MS2	8/220	8	220	Neuro2A	CE
Middle	C	2	VPASPTLSsAAEsPEGASLYDEVR	13823	Unambiguous	Transcription factor SOX-11 OS=Mus musculus GN=Sox11 PE=1 SV=1 - [SOX11_MOUSE]	1	1	Q7M6Y2	S9(Phospho); S13(Phospho)	HCD		0.0303	5	5	0.3 %	S(4): 77.5; T(6): 20.4; S(8): 20.4; S(9): 69.1; S(13): 12.1; S(18): 0.2; Y(20): 0.2	27	0.043	26	38	31	32	1421	0	0	200	29400	2	1297.06	2593.11	0	0.33	86.53	19912	19912	MS2	5/220	5	220	Neuro2A	NE
High	C	2	VPASPtLsSAAESPEGASLYDEVR	13823	Unambiguous	Transcription factor SOX-11 OS=Mus musculus GN=Sox11 PE=1 SV=1 - [SOX11_MOUSE]	1	1	Q7M6Y2	T6(Phospho); S8(Phospho)	HCD	0.0638	0	1	1	7.8 %	S(4): 73.7; T(6): 40.3; S(8): 40.3; S(9): 39.7; S(13): 5.5; S(18): 0.3; Y(20): 0.2	26	0.0015	31	38	31	47	1431	0	9	200	50090	3	865.041	2593.11	0	-1.44	87.04	20042	20042	MS2	9/220	9	220	Neuro2A	NE
High	C	2	VPASPTLssAAESPEGASLYDEVR	13823	Unambiguous	Transcription factor SOX-11 OS=Mus musculus GN=Sox11 PE=1 SV=1 - [SOX11_MOUSE]	1	1	Q7M6Y2	S8(Phospho); S9(Phospho)	HCD		0.0638	4	6	7.8 %	S(4): 73.7; T(6): 40.3; S(8): 40.3; S(9): 39.7; S(13): 5.5; S(18): 0.3; Y(20): 0.2	26	0.0029	31	38	31	44	1431	0	9	200	50090	3	865.041	2593.11	0	-1.44	87.04	20042	20042	MS2	9/220	9	220	Neuro2A	NE
High	C	2	VPASPtLSsAAESPEGASLYDEVR	13823	Unambiguous	Transcription factor SOX-11 OS=Mus musculus GN=Sox11 PE=1 SV=1 - [SOX11_MOUSE]	1	1	Q7M6Y2	T6(Phospho); S9(Phospho)	HCD		0.0638	4	4	7.8 %	S(4): 73.7; T(6): 40.3; S(8): 40.3; S(9): 39.7; S(13): 5.5; S(18): 0.3; Y(20): 0.2	26	0.0028	31	38	31	44	1431	0	9	200	50090	3	865.041	2593.11	0	-1.44	87.04	20042	20042	MS2	9/220	9	220	Neuro2A	NE
Middle	D	2	VPASPTLSsAAEsPEGASLYDEVR	13823	Unconsidered	Transcription factor SOX-11 OS=Mus musculus GN=Sox11 PE=1 SV=1 - [SOX11_MOUSE]	1	1	Q7M6Y2	S9(Phospho); S13(Phospho)	HCD		0.3333	7	7	0.2 %	S(4): 21.4; T(6): 59.1; S(8): 59.1; S(9): 58.6; S(13): 1.8; S(18): 0.0; Y(20): 0.0	25	0.028	28	38	31	34	1522	0	70	200	64950	3	865.049	2593.13	0.01	8.02	77.74	16981	16981	MS2	9/220	9	220	Neuro2A	CE
Middle	D	2	VPAsPTLSSAAEsPEGASLYDEVR	13823	Unconsidered	Transcription factor SOX-11 OS=Mus musculus GN=Sox11 PE=1 SV=1 - [SOX11_MOUSE]	1	1	Q7M6Y2	S4(Phospho); S13(Phospho)	HCD		0.3333	7	10	0.2 %	S(4): 21.4; T(6): 59.1; S(8): 59.1; S(9): 58.6; S(13): 1.8; S(18): 0.0; Y(20): 0.0	25	0.03	28	38	31	34	1522	0	70	200	64950	3	865.049	2593.13	0.01	8.02	77.74	16981	16981	MS2	9/220	9	220	Neuro2A	CE
Middle	D	2	VPASPtLsSAAESPEGASLYDEVR	13823	Unambiguous	Transcription factor SOX-11 OS=Mus musculus GN=Sox11 PE=1 SV=1 - [SOX11_MOUSE]	1	1	Q7M6Y2	T6(Phospho); S8(Phospho)	HCD	0.0541	0	1	1	8.5 %	S(4): 18.9; T(6): 43.8; S(8): 43.8; S(9): 29.2; S(13): 63.3; S(18): 0.8; Y(20): 0.3	23	0.014	24	38	31	37	1462	0	40	200	65120	3	865.043	2593.11	0	1.24	87.51	19507	19507	MS2	8/220	8	220	Neuro2A	CE
Middle	D	2	VPASPTLssAAESPEGASLYDEVR	13823	Unambiguous	Transcription factor SOX-11 OS=Mus musculus GN=Sox11 PE=1 SV=1 - [SOX11_MOUSE]	1	1	Q7M6Y2	S8(Phospho); S9(Phospho)	HCD		0.0541	2	2	8.5 %	S(4): 18.9; T(6): 43.8; S(8): 43.8; S(9): 29.2; S(13): 63.3; S(18): 0.8; Y(20): 0.3	23	0.023	24	38	31	35	1462	0	40	200	65120	3	865.043	2593.11	0	1.24	87.51	19507	19507	MS2	8/220	8	220	Neuro2A	CE
Middle	D	2	VPASPtLSsAAESPEGASLYDEVR	13823	Unambiguous	Transcription factor SOX-11 OS=Mus musculus GN=Sox11 PE=1 SV=1 - [SOX11_MOUSE]	1	1	Q7M6Y2	T6(Phospho); S9(Phospho)	HCD		0.0541	2	3	8.5 %	S(4): 18.9; T(6): 43.8; S(8): 43.8; S(9): 29.2; S(13): 63.3; S(18): 0.8; Y(20): 0.3	23	0.023	24	38	31	35	1462	0	40	200	65120	3	865.043	2593.11	0	1.24	87.51	19507	19507	MS2	8/220	8	220	Neuro2A	CE
Middle	D	2	VPASPTLSsAAEsPEGASLYDEVR	13823	Unambiguous	Transcription factor SOX-11 OS=Mus musculus GN=Sox11 PE=1 SV=1 - [SOX11_MOUSE]	1	1	Q7M6Y2	S9(Phospho); S13(Phospho)	HCD		0.0811	6	6	8.5 %	S(4): 18.9; T(6): 43.8; S(8): 43.8; S(9): 29.2; S(13): 63.3; S(18): 0.8; Y(20): 0.3	23	0.027	24	38	31	34	1462	0	40	200	65120	3	865.043	2593.11	0	1.24	87.51	19507	19507	MS2	8/220	8	220	Neuro2A	CE
High	B	2	VPASPTLsSAAEsPEGASLYDEVR	13823	Unambiguous	Transcription factor SOX-11 OS=Mus musculus GN=Sox11 PE=1 SV=1 - [SOX11_MOUSE]	1	1	Q7M6Y2	S8(Phospho); S13(Phospho)	HCD	1	0	1	2	17.2 %	S(4): 16.2; T(6): 43.4; S(8): 43.4; S(9): 46.4; S(13): 46.4; S(18): 3.2; Y(20): 1.1	23	0.00062	32	39	32	52	1769	0	9	200	33850	3	865.042	2593.11	0	0.75	87.47	20161	20161	MS2	7/220	7	220	HEK293T	CE
High	B	2	VPASPtLSsAAESPEGASLYDEVR	13823	Unambiguous	Transcription factor SOX-11 OS=Mus musculus GN=Sox11 PE=1 SV=1 - [SOX11_MOUSE]	1	1	Q7M6Y2	T6(Phospho); S9(Phospho)	HCD	1	0	1	5	17.2 %	S(4): 16.2; T(6): 43.4; S(8): 43.4; S(9): 46.4; S(13): 46.4; S(18): 3.2; Y(20): 1.1	23	0.00062	32	39	32	52	1769	0	9	200	33850	3	865.042	2593.11	0	0.75	87.47	20161	20161	MS2	7/220	7	220	HEK293T	CE
High	B	2	VPASPtLSSAAEsPEGASLYDEVR	13823	Unambiguous	Transcription factor SOX-11 OS=Mus musculus GN=Sox11 PE=1 SV=1 - [SOX11_MOUSE]	1	1	Q7M6Y2	T6(Phospho); S13(Phospho)	HCD	1	0	1	4	17.2 %	S(4): 16.2; T(6): 43.4; S(8): 43.4; S(9): 46.4; S(13): 46.4; S(18): 3.2; Y(20): 1.1	23	0.00062	32	39	32	52	1769	0	9	200	33850	3	865.042	2593.11	0	0.75	87.47	20161	20161	MS2	7/220	7	220	HEK293T	CE
High	B	2	VPASPTLssAAESPEGASLYDEVR	13823	Unambiguous	Transcription factor SOX-11 OS=Mus musculus GN=Sox11 PE=1 SV=1 - [SOX11_MOUSE]	1	1	Q7M6Y2	S8(Phospho); S9(Phospho)	HCD	1	0	1	3	17.2 %	S(4): 16.2; T(6): 43.4; S(8): 43.4; S(9): 46.4; S(13): 46.4; S(18): 3.2; Y(20): 1.1	23	0.00062	32	39	32	52	1769	0	9	200	33850	3	865.042	2593.11	0	0.75	87.47	20161	20161	MS2	7/220	7	220	HEK293T	CE
High	C	2	VPAsPTLSSAAEsPEGASLYDEVR	13823	Unambiguous	Transcription factor SOX-11 OS=Mus musculus GN=Sox11 PE=1 SV=1 - [SOX11_MOUSE]	1	1	Q7M6Y2	S4(Phospho); S13(Phospho)	HCD		0.0638	4	8	2.8 %	S(4): 73.7; T(6): 40.3; S(8): 40.3; S(9): 39.7; S(13): 5.5; S(18): 0.3; Y(20): 0.2	21	0.003	31	38	31	44	1431	0	9	200	50090	3	865.041	2593.11	0	-1.44	87.04	20042	20042	MS2	9/220	9	220	Neuro2A	NE
Middle	D	2	VPAsPTLsSAAESPEGASLYDEVR	13823	Unambiguous	Transcription factor SOX-11 OS=Mus musculus GN=Sox11 PE=1 SV=1 - [SOX11_MOUSE]	1	1	Q7M6Y2	S4(Phospho); S8(Phospho)	HCD		0.0541	2	4	3.4 %	S(4): 18.9; T(6): 43.8; S(8): 43.8; S(9): 29.2; S(13): 63.3; S(18): 0.8; Y(20): 0.3	19	0.024	24	38	31	35	1462	0	40	200	65120	3	865.043	2593.11	0	1.24	87.51	19507	19507	MS2	7/220	7	220	Neuro2A	CE
Middle	D	2	VPAsPtLSSAAESPEGASLYDEVR	13823	Unambiguous	Transcription factor SOX-11 OS=Mus musculus GN=Sox11 PE=1 SV=1 - [SOX11_MOUSE]	1	1	Q7M6Y2	S4(Phospho); T6(Phospho)	HCD		0.0541	2	5	3.4 %	S(4): 18.9; T(6): 43.8; S(8): 43.8; S(9): 29.2; S(13): 63.3; S(18): 0.8; Y(20): 0.3	19	0.024	24	38	31	35	1462	0	40	200	65120	3	865.043	2593.11	0	1.24	87.51	19507	19507	MS2	7/220	7	220	Neuro2A	CE
Middle	D	2	VPAsPTLSsAAESPEGASLYDEVR	13823	Unambiguous	Transcription factor SOX-11 OS=Mus musculus GN=Sox11 PE=1 SV=1 - [SOX11_MOUSE]	1	1	Q7M6Y2	S4(Phospho); S9(Phospho)	HCD		0.1351	9	9	3.4 %	S(4): 18.9; T(6): 43.8; S(8): 43.8; S(9): 29.2; S(13): 63.3; S(18): 0.8; Y(20): 0.3	19	0.044	24	38	31	32	1462	0	40	200	65120	3	865.043	2593.11	0	1.24	87.51	19507	19507	MS2	7/220	7	220	Neuro2A	CE
High	B	2	VPASPtLsSAAESPEGASLYDEVR	13823	Unambiguous	Transcription factor SOX-11 OS=Mus musculus GN=Sox11 PE=1 SV=1 - [SOX11_MOUSE]	1	1	Q7M6Y2	T6(Phospho); S8(Phospho)	HCD	1	0	1	6	5.7 %	S(4): 16.2; T(6): 43.4; S(8): 43.4; S(9): 46.4; S(13): 46.4; S(18): 3.2; Y(20): 1.1	18	0.00062	32	39	32	52	1769	0	9	200	33850	3	865.042	2593.11	0	0.75	87.47	20161	20161	MS2	7/220	7	220	HEK293T	CE
High	B	2	VPAsPTLSSAAEsPEGASLYDEVR	13823	Unambiguous	Transcription factor SOX-11 OS=Mus musculus GN=Sox11 PE=1 SV=1 - [SOX11_MOUSE]	1	1	Q7M6Y2	S4(Phospho); S13(Phospho)	HCD	1	0	1	7	5.7 %	S(4): 16.2; T(6): 43.4; S(8): 43.4; S(9): 46.4; S(13): 46.4; S(18): 3.2; Y(20): 1.1	18	0.00062	32	39	32	52	1769	0	9	200	33850	3	865.042	2593.11	0	0.75	87.47	20161	20161	MS2	7/220	7	220	HEK293T	CE
High	B	2	VPASPTLSsAAEsPEGASLYDEVR	13823	Unambiguous	Transcription factor SOX-11 OS=Mus musculus GN=Sox11 PE=1 SV=1 - [SOX11_MOUSE]	1	1	Q7M6Y2	S9(Phospho); S13(Phospho)	HCD	1	0	1	1	5.7 %	S(4): 16.2; T(6): 43.4; S(8): 43.4; S(9): 46.4; S(13): 46.4; S(18): 3.2; Y(20): 1.1	18	0.00062	32	39	32	52	1769	0	9	200	33850	3	865.042	2593.11	0	0.75	87.47	20161	20161	MS2	7/220	7	220	HEK293T	CE
High	B	2	VPAsPTLSsAAESPEGASLYDEVR	13823	Unambiguous	Transcription factor SOX-11 OS=Mus musculus GN=Sox11 PE=1 SV=1 - [SOX11_MOUSE]	1	1	Q7M6Y2	S4(Phospho); S9(Phospho)	HCD	1	0	1	8	5.7 %	S(4): 16.2; T(6): 43.4; S(8): 43.4; S(9): 46.4; S(13): 46.4; S(18): 3.2; Y(20): 1.1	18	0.00062	32	39	32	52	1769	0	9	200	33850	3	865.042	2593.11	0	0.75	87.47	20161	20161	MS2	7/220	7	220	HEK293T	CE
High	C	2	VPASPTLsSAAEsPEGASLYDEVR	13823	Unambiguous	Transcription factor SOX-11 OS=Mus musculus GN=Sox11 PE=1 SV=1 - [SOX11_MOUSE]	1	1	Q7M6Y2	S8(Phospho); S13(Phospho)	HCD		0.0638	4	9	1.1 %	S(4): 73.7; T(6): 40.3; S(8): 40.3; S(9): 39.7; S(13): 5.5; S(18): 0.3; Y(20): 0.2	17	0.003	31	38	31	44	1431	0	9	200	50090	3	865.041	2593.11	0	-1.44	87.04	20042	20042	MS2	9/220	9	220	Neuro2A	NE
High	C	2	VPASPtLSSAAEsPEGASLYDEVR	13823	Unambiguous	Transcription factor SOX-11 OS=Mus musculus GN=Sox11 PE=1 SV=1 - [SOX11_MOUSE]	1	1	Q7M6Y2	T6(Phospho); S13(Phospho)	HCD		0.0638	4	7	1.1 %	S(4): 73.7; T(6): 40.3; S(8): 40.3; S(9): 39.7; S(13): 5.5; S(18): 0.3; Y(20): 0.2	17	0.003	31	38	31	44	1431	0	9	200	50090	3	865.041	2593.11	0	-1.44	87.04	20042	20042	MS2	9/220	9	220	Neuro2A	NE
High	B	2	VPAsPTLsSAAESPEGASLYDEVR	13823	Unambiguous	Transcription factor SOX-11 OS=Mus musculus GN=Sox11 PE=1 SV=1 - [SOX11_MOUSE]	1	1	Q7M6Y2	S4(Phospho); S8(Phospho)	HCD	1	0	1	9	2.1 %	S(4): 16.2; T(6): 43.4; S(8): 43.4; S(9): 46.4; S(13): 46.4; S(18): 3.2; Y(20): 1.1	14	0.00062	32	39	32	52	1769	0	9	200	33850	3	865.042	2593.11	0	0.75	87.47	20161	20161	MS2	7/220	7	220	HEK293T	CE
High	B	2	VPAsPtLSSAAESPEGASLYDEVR	13823	Unambiguous	Transcription factor SOX-11 OS=Mus musculus GN=Sox11 PE=1 SV=1 - [SOX11_MOUSE]	1	1	Q7M6Y2	S4(Phospho); T6(Phospho)	HCD	1	0	1	10	2.1 %	S(4): 16.2; T(6): 43.4; S(8): 43.4; S(9): 46.4; S(13): 46.4; S(18): 3.2; Y(20): 1.1	14	0.00062	32	39	32	52	1769	0	9	200	33850	3	865.042	2593.11	0	0.75	87.47	20161	20161	MS2	7/220	7	220	HEK293T	CE
High	C	2	VPASPTLSsAAEsPEGASLYDEVR	13823	Unambiguous	Transcription factor SOX-11 OS=Mus musculus GN=Sox11 PE=1 SV=1 - [SOX11_MOUSE]	1	1	Q7M6Y2	S9(Phospho); S13(Phospho)	HCD		0.1277	10	10	0.5 %	S(4): 73.7; T(6): 40.3; S(8): 40.3; S(9): 39.7; S(13): 5.5; S(18): 0.3; Y(20): 0.2	13	0.0056	31	38	31	41	1431	0	9	200	50090	3	865.041	2593.11	0	-1.44	87.04	20042	20042	MS2	9/220	9	220	Neuro2A	NE
High	C	2	DALDTEEGEFMAcsPVALDESDPDWcK	17166	Unambiguous	Transcription factor SOX-11 OS=Mus musculus GN=Sox11 PE=1 SV=1 - [SOX11_MOUSE]	1	1	Q7M6Y2	C13(Carbamidomethyl); S14(Phospho); C26(Carbamidomethyl)	HCD	0.2111	0	1	1	100.0 %	T(5): 0.0; S(14): 100.0; S(21): 0.0	133	6e-08	24	37	30	90	1220	0	16	200	714200	3	1056.41	3167.23	0	1.79	92.24	21402	21402	MS2	11/254	11	254	Neuro2A	NE
High	A	2	DALDTEEGEFMAcsPVALDESDPDWcK	17166	Unambiguous	Transcription factor SOX-11 OS=Mus musculus GN=Sox11 PE=1 SV=1 - [SOX11_MOUSE]	1	1	Q7M6Y2	C13(Carbamidomethyl); S14(Phospho); C26(Carbamidomethyl)	HCD	0.1852	0	1	1	99.8 %	T(5): 0.0; S(14): 99.8; S(21): 0.2	99	5.5e-07	24	38	31	81	1534	0	3	200	1011000	3	1056.41	3167.22	0	1.09	92.41	22533	22533	MS2	24/254	24	254	HEK293T	NE
High	C	2	DALDTEEGEFMAcSPVALDEsDPDWcK	17166	Unconsidered	Transcription factor SOX-11 OS=Mus musculus GN=Sox11 PE=1 SV=1 - [SOX11_MOUSE]	1	1	Q7M6Y2	C13(Carbamidomethyl); S21(Phospho); C26(Carbamidomethyl)	HCD		0.4333	3	3	0.0 %	T(5): 0.0; S(14): 100.0; S(21): 0.0	90	0.00044	24	37	30	51	1220	0	16	200	714200	3	1056.41	3167.23	0	1.79	92.24	21402	21402	MS2	21/254	21	254	Neuro2A	NE
High	D	2	DALDTEEGEFMAcsPVALDESDPDWcK	17166	Unambiguous	Transcription factor SOX-11 OS=Mus musculus GN=Sox11 PE=1 SV=1 - [SOX11_MOUSE]	1	1	Q7M6Y2	C13(Carbamidomethyl); S14(Phospho); C26(Carbamidomethyl)	HCD	0.3111	0	1	1	94.3 %	T(5): 0.1; S(14): 94.3; S(21): 5.6	87	6.7e-08	25	37	30	90	1213	0	3	178	1017000	3	1056.41	3167.23	0	1.67	92.27	20755	20755	MS2	24/254	24	254	Neuro2A	CE
High	B	2	DALDTEEGEFMAcsPVALDESDPDWcK	17166	Unambiguous	Transcription factor SOX-11 OS=Mus musculus GN=Sox11 PE=1 SV=1 - [SOX11_MOUSE]	1	1	Q7M6Y2	C13(Carbamidomethyl); S14(Phospho); C26(Carbamidomethyl)	HCD	0.2235	0	1	1	99.5 %	T(5): 0.4; S(14): 99.5; S(21): 0.1	85	2.6e-07	23	38	31	85	1471	0	2	160	1169000	3	1056.41	3167.22	0	-0.29	92.37	21453	21453	MS2	25/254	25	254	HEK293T	CE
High	D	2	DALDTEEGEFMAcSPVALDEsDPDWcK	17166	Unconsidered	Transcription factor SOX-11 OS=Mus musculus GN=Sox11 PE=1 SV=1 - [SOX11_MOUSE]	1	1	Q7M6Y2	C13(Carbamidomethyl); S21(Phospho); C26(Carbamidomethyl)	HCD		0.4444	3	3	5.6 %	T(5): 0.1; S(14): 94.3; S(21): 5.6	74	0.00061	25	37	30	50	1213	0	3	178	1017000	3	1056.41	3167.23	0	1.67	92.27	20755	20755	MS2	20/254	20	254	Neuro2A	CE
High	A	2	DALDTEEGEFMAcSPVALDEsDPDWcK	17166	Unconsidered	Transcription factor SOX-11 OS=Mus musculus GN=Sox11 PE=1 SV=1 - [SOX11_MOUSE]	1	1	Q7M6Y2	C13(Carbamidomethyl); S21(Phospho); C26(Carbamidomethyl)	HCD		0.4198	3	3	0.2 %	T(5): 0.0; S(14): 99.8; S(21): 0.2	72	0.0016	24	38	31	47	1534	0	3	200	1011000	3	1056.41	3167.22	0	1.09	92.41	22533	22533	MS2	21/254	21	254	HEK293T	NE
High	C	2	DALDtEEGEFMAcSPVALDESDPDWcK	17166	Unconsidered	Transcription factor SOX-11 OS=Mus musculus GN=Sox11 PE=1 SV=1 - [SOX11_MOUSE]	1	1	Q7M6Y2	T5(Phospho); C13(Carbamidomethyl); C26(Carbamidomethyl)	HCD		0.2111	2	2	0.0 %	T(5): 0.0; S(14): 100.0; S(21): 0.0	71	5.2e-06	24	37	30	71	1220	0	16	200	714200	3	1056.41	3167.23	0	1.79	92.24	21402	21402	MS2	10/254	10	254	Neuro2A	NE
High	B	2	DALDtEEGEFMAcSPVALDESDPDWcK	17166	Unconsidered	Transcription factor SOX-11 OS=Mus musculus GN=Sox11 PE=1 SV=1 - [SOX11_MOUSE]	1	1	Q7M6Y2	T5(Phospho); C13(Carbamidomethyl); C26(Carbamidomethyl)	HCD		0.2235	2	2	0.4 %	T(5): 0.4; S(14): 99.5; S(21): 0.1	61	1.7e-05	23	38	31	66	1471	0	2	160	1169000	3	1056.41	3167.22	0	-0.29	92.37	21453	21453	MS2	10/254	10	254	HEK293T	CE
High	D	2	DALDtEEGEFMAcSPVALDESDPDWcK	17166	Unconsidered	Transcription factor SOX-11 OS=Mus musculus GN=Sox11 PE=1 SV=1 - [SOX11_MOUSE]	1	1	Q7M6Y2	T5(Phospho); C13(Carbamidomethyl); C26(Carbamidomethyl)	HCD		0.3111	2	2	0.1 %	T(5): 0.1; S(14): 94.3; S(21): 5.6	57	3.7e-05	25	37	30	62	1213	0	3	178	1017000	3	1056.41	3167.23	0	1.67	92.27	20755	20755	MS2	10/254	10	254	Neuro2A	CE
High	B	2	DALDTEEGEFMAcSPVALDEsDPDWcK	17166	Unconsidered	Transcription factor SOX-11 OS=Mus musculus GN=Sox11 PE=1 SV=1 - [SOX11_MOUSE]	1	1	Q7M6Y2	C13(Carbamidomethyl); S21(Phospho); C26(Carbamidomethyl)	HCD		0.3647	3	3	0.1 %	T(5): 0.4; S(14): 99.5; S(21): 0.1	55	0.0003	23	38	31	54	1471	0	2	160	1169000	3	1056.41	3167.22	0	-0.29	92.37	21453	21453	MS2	22/254	22	254	HEK293T	CE
High	A	2	DALDtEEGEFMAcSPVALDESDPDWcK	17166	Unconsidered	Transcription factor SOX-11 OS=Mus musculus GN=Sox11 PE=1 SV=1 - [SOX11_MOUSE]	1	1	Q7M6Y2	T5(Phospho); C13(Carbamidomethyl); C26(Carbamidomethyl)	HCD		0.1852	2	2	0.0 %	T(5): 0.0; S(14): 99.8; S(21): 0.2	54	1.9e-05	24	38	31	66	1534	0	3	200	1011000	3	1056.41	3167.22	0	1.09	92.41	22533	22533	MS2	10/254	10	254	HEK293T	NE
Middle	B	2	DALDtEEGEFMAcsPVALDESDPDWcK	17166	Unambiguous	Transcription factor SOX-11 OS=Mus musculus GN=Sox11 PE=1 SV=1 - [SOX11_MOUSE]	1	1	Q7M6Y2	T5(Phospho); C13(Carbamidomethyl); S14(Phospho); C26(Carbamidomethyl)	HCD	1	0	1	1	91.0 %	T(5): 94.0; S(14): 97.0; S(21): 9.0	23	0.056	23	37	30	30	1226	0	26	200	52270	4	812.56	3247.22	0.01	9.8	81.78	18696	18696	MS2	7/254	7	254	HEK293T	CE
High	C	2	DALDTEEGEFmAcSPVALDESDPDWcK	17166	Unambiguous	Transcription factor SOX-11 OS=Mus musculus GN=Sox11 PE=1 SV=1 - [SOX11_MOUSE]	1	1	Q7M6Y2	M11(Oxidation); C13(Carbamidomethyl); C26(Carbamidomethyl)	HCD	1	0	1	1				8.1e-06	29	39	32	70	1589	0	6	200	61510	3	1035.09	3103.25	0	-0.11	88.86	20513	20513	MS2	12/254	12	254	Neuro2A	NE
