# Supplementary material for: Phosphorylation Modulates the Subcellular Localization of SOX11
Source: Front Mol Neurosci. 2018 Jun 19;11:211. doi: 10.3389/fnmol.2018.00211 (PMC6020773; doi:10.3389/fnmol.2018.00211)
Supplement: TABLE S2 — Statistical analysis of the subcellular distribution of each SOX11 mutant relative to SOX11 WT. Data from Figures 5, 6 were analyzed for their significant differences with multiple comparison One-Way ANOVA, carried out with GraphPad Prism. The statistical comparisons of the samples are represented by (*) for significant differences and with (ns) for not significant differences as also shown by the given p-values (*p < 0.05, **p < 0.01, ***p < 0.001). [file Table_2.XLSX]

## Sheet: Table legend
	Supplemental Table S2:Statistical analysis of the subcellular distribution of each SOX11 mutant relative to SOX11 WT.
	Data from figure 5 and 6 were analyzed for their significant differences with multiple comparison One-Way ANOVA, carried out with GraphPad Prism. The statistical comparisons of the samples are represented by (*) for significant differences and with (ns) for not significant differences as also shown by the given p-values.

## Sheet: TableS2
	95% CI of diff.	Summary	Adjusted P Value
C3-pSox11nucWT vs. C3-pSox11nucNON	-65.25 to -17.47	****	< 0.0001
C3-pSox11nucWT vs. C3-pSox11nucMIMIC	-3.097 to 44.69	ns	0.1514
C3-pSox11nucWT vs. C3-pSox11nucN3W7	-65.18 to -17.39	****	< 0.0001
C3-pSox11nucWT vs. C3-pSox11nucM3W7	-16.42 to 31.36	ns	0.9997
C3-pSox11nucWT vs. C3-pSox11nucW3N7	-16.24 to 31.55	ns	0.9996
C3-pSox11nucWT vs. C3-pSox11nucW3M7	-19.93 to 27.85	ns	> 0.9999
C3-pSox11nucWT vs. C3-pSox11nucN1W9	-68.24 to -20.46	****	< 0.0001
C3-pSox11nucWT vs. C3-pSox11nucM1W9	5.828 to 53.61	**	0.0045
C3-pSox11nucWT vs. C3-pSox11nucW1N2W7	-23.16 to 24.62	ns	> 0.9999
C3-pSox11nucWT vs. C3-pSox11nucW1M2W7	-29.36 to 18.43	ns	> 0.9999
C3-pSox11nuc+cytWT vs. C3-pSox11nuc+cytNON	17.47 to 65.25	****	< 0.0001
C3-pSox11nuc+cytWT vs. C3-pSox11nuc+cytMIMIC	-44.69 to 3.097	ns	0.1514
C3-pSox11nuc+cytWT vs. C3-pSox11nuc+cytN3W7	21.31 to 69.10	****	< 0.0001
C3-pSox11nuc+cytWT vs. C3-pSox11nuc+cytM3W7	-31.36 to 16.42	ns	0.9997
C3-pSox11nuc+cytWT vs. C3-pSox11nuc+cytW3N7	-31.55 to 16.24	ns	0.9996
C3-pSox11nuc+cytWT vs. C3-pSox11nuc+cytW3M7	-34.52 to 13.27	ns	0.9752
C3-pSox11nuc+cytWT vs. C3-pSox11nuc+cytN1W9	20.46 to 68.24	****	< 0.0001
C3-pSox11nuc+cytWT vs. C3-pSox11nuc+cytM1W9	-53.61 to -5.828	**	0.0045
C3-pSox11nuc+cytWT vs. C3-pSox11nuc+cytW1N2W7	-24.62 to 23.16	ns	> 0.9999
C3-pSox11nuc+cytWT vs. C3-pSox11nuc+cytW1M2W7	-18.43 to 29.36	ns	> 0.9999
